# Supplementary material for: Copper-catalyzed defluorinative arylboration of vinylarenes with polyfluoroarenes
Source: Chem Sci. 2023 Feb 6;14(9):2342–7. doi: 10.1039/d2sc06472c (PMC9977451; doi:10.1039/d2sc06472c)
Supplement: SC-014-D2SC06472C-s002 [file SC-014-D2SC06472C-s002.cif]

# Electronic Supplementary Material (ESI) for Chemical Science.
# This journal is © The Royal Society of Chemistry 2023

####################################################################### 
# 
# This file contains crystal structure data downloaded from the 
# Cambridge Structural Database (CSD) hosted by the Cambridge 
# Crystallographic Data Centre (CCDC).
# 
# Full information about CCDC data access policies and citation 
# guidelines are available at http://www.ccdc.cam.ac.uk/access/V1 
# 
# Audit and citation data items may have been added by the CCDC. 
# Please retain this information to preserve the provenance of 
# this file and to allow appropriate attribution of the data. 
# 
#######################################################################

data_AX2405
_database_code_depnum_ccdc_archive 'CCDC 2203611'
loop_
_audit_author_name
_audit_author_address
'Anke Spannenberg'
;LIKAT
Germany
;
_audit_update_record             
;
2022-08-26 deposited with the CCDC.	2023-02-06 downloaded from the CCDC.
;

_audit_creation_method           SHELXL-2018/3
_shelx_SHELXL_version_number     2018/3
_chemical_name_systematic        ?
_chemical_name_common            ?
_chemical_melting_point          ?
_chemical_formula_moiety         ?
_chemical_formula_sum            'C25 H28 B F4 N O2'
_chemical_formula_weight         461.29

loop_
_atom_type_symbol
_atom_type_description
_atom_type_scat_dispersion_real
_atom_type_scat_dispersion_imag
_atom_type_scat_source
C C 0.0181 0.0091 'International Tables Vol C Tables 4.2.6.8 and 6.1.1.4'
H H 0.0000 0.0000 'International Tables Vol C Tables 4.2.6.8 and 6.1.1.4'
N N 0.0311 0.0180 'International Tables Vol C Tables 4.2.6.8 and 6.1.1.4'
O O 0.0492 0.0322 'International Tables Vol C Tables 4.2.6.8 and 6.1.1.4'
B B 0.0090 0.0039 'International Tables Vol C Tables 4.2.6.8 and 6.1.1.4'
F F 0.0727 0.0534 'International Tables Vol C Tables 4.2.6.8 and 6.1.1.4'

_space_group_crystal_system      orthorhombic
_space_group_IT_number           18
_space_group_name_H-M_alt        'P 21 21 2'
_space_group_name_Hall           'P 2 2ab'

_shelx_space_group_comment       
;
The symmetry employed for this shelxl refinement is uniquely defined
by the following loop, which should always be used as a source of
symmetry information in preference to the above space-group names.
They are only intended as comments.
;

loop_
_space_group_symop_operation_xyz
'x, y, z'
'-x, -y, z'
'-x+1/2, y+1/2, -z'
'x+1/2, -y+1/2, -z'

_cell_length_a                   14.3154(3)
_cell_length_b                   26.4615(6)
_cell_length_c                   6.2605(2)
_cell_angle_alpha                90
_cell_angle_beta                 90
_cell_angle_gamma                90
_cell_volume                     2371.52(11)
_cell_formula_units_Z            4
_cell_measurement_temperature    150(2)
_cell_measurement_reflns_used    9836
_cell_measurement_theta_min      3.34
_cell_measurement_theta_max      69.70

_exptl_crystal_description       'part of a plate'
_exptl_crystal_colour            colourless
_exptl_crystal_density_meas      ?
_exptl_crystal_density_method    ?
_exptl_crystal_density_diffrn    1.292
_exptl_crystal_F_000             968
_exptl_transmission_factor_min   ?
_exptl_transmission_factor_max   ?
_exptl_crystal_size_max          0.31
_exptl_crystal_size_mid          0.29
_exptl_crystal_size_min          0.10
_exptl_absorpt_coefficient_mu    0.857
_exptl_absorpt_correction_type   multi-scan
_exptl_absorpt_correction_T_min  0.78
_exptl_absorpt_correction_T_max  0.92
_exptl_absorpt_process_details   'SADABS (Bruker, 2014)'
_exptl_absorpt_special_details   ?
_diffrn_ambient_temperature      150(2)
_diffrn_radiation_wavelength     1.54178
_diffrn_radiation_type           CuK\a
_diffrn_radiation_source         microfocus
_diffrn_radiation_monochromator  multilayer
_diffrn_measurement_device_type  'Bruker APEX-II CCD'
_diffrn_measurement_method       '\f and \w scans'
_diffrn_detector_area_resol_mean 8.3333
_diffrn_reflns_number            27779
_diffrn_reflns_av_unetI/netI     0.0220
_diffrn_reflns_av_R_equivalents  0.0265
_diffrn_reflns_limit_h_min       -17
_diffrn_reflns_limit_h_max       17
_diffrn_reflns_limit_k_min       -31
_diffrn_reflns_limit_k_max       31
_diffrn_reflns_limit_l_min       -5
_diffrn_reflns_limit_l_max       7
_diffrn_reflns_theta_min         3.340
_diffrn_reflns_theta_max         66.968
_diffrn_reflns_theta_full        66.968
_diffrn_measured_fraction_theta_max 1.000
_diffrn_measured_fraction_theta_full 1.000
_diffrn_reflns_Laue_measured_fraction_max 1.000
_diffrn_reflns_Laue_measured_fraction_full 1.000
_diffrn_reflns_point_group_measured_fraction_max 1.000
_diffrn_reflns_point_group_measured_fraction_full 1.000
_reflns_number_total             4237
_reflns_number_gt                4189
_reflns_threshold_expression     'I > 2\s(I)'
_reflns_Friedel_coverage         0.722
_reflns_Friedel_fraction_max     1.000
_reflns_Friedel_fraction_full    1.000

_reflns_special_details          
;
 Reflections were merged by SHELXL according to the crystal
 class for the calculation of statistics and refinement.
 
 _reflns_Friedel_fraction is defined as the number of unique
 Friedel pairs measured divided by the number that would be
 possible theoretically, ignoring centric projections and
 systematic absences.
;

_computing_data_collection       'APEX2 (Bruker, 2014)'
_computing_cell_refinement       'SAINT (Bruker, 2013)'
_computing_data_reduction        SAINT
_computing_structure_solution    'SHELXS-97 (Sheldrick, 2008)'
_computing_structure_refinement  'SHELXL-2018/3 (Sheldrick, 2015)'
_computing_molecular_graphics    ?
_computing_publication_material  ?
_refine_special_details          ?
_refine_ls_structure_factor_coef Fsqd
_refine_ls_matrix_type           full
_refine_ls_weighting_scheme      calc
_refine_ls_weighting_details     
'w=1/[\s^2^(Fo^2^)+(0.0474P)^2^+0.8368P] where P=(Fo^2^+2Fc^2^)/3'
_atom_sites_solution_primary     ?
_atom_sites_solution_secondary   ?
_atom_sites_solution_hydrogens   geom
_refine_ls_hydrogen_treatment    constr
_refine_ls_extinction_method     none
_refine_ls_extinction_coef       .
_refine_ls_abs_structure_details 
;
 Flack x determined using 1721 quotients [(I+)-(I-)]/[(I+)+(I-)]
 (Parsons, Flack and Wagner, Acta Cryst. B69 (2013) 249-259).
;
_refine_ls_abs_structure_Flack   0.04(3)
_chemical_absolute_configuration ad
_refine_ls_number_reflns         4237
_refine_ls_number_parameters     300
_refine_ls_number_restraints     15
_refine_ls_R_factor_all          0.0399
_refine_ls_R_factor_gt           0.0395
_refine_ls_wR_factor_ref         0.1038
_refine_ls_wR_factor_gt          0.1032
_refine_ls_goodness_of_fit_ref   1.066
_refine_ls_restrained_S_all      1.086
_refine_ls_shift/su_max          0.001
_refine_ls_shift/su_mean         0.000

loop_
_atom_site_label
_atom_site_type_symbol
_atom_site_fract_x
_atom_site_fract_y
_atom_site_fract_z
_atom_site_U_iso_or_equiv
_atom_site_adp_type
_atom_site_occupancy
_atom_site_site_symmetry_order
_atom_site_calc_flag
_atom_site_refinement_flags_posn
_atom_site_refinement_flags_adp
_atom_site_refinement_flags_occupancy
_atom_site_disorder_assembly
_atom_site_disorder_group
B1 B 0.8772(2) 0.61549(11) 0.9045(6) 0.0413(7) Uani 1 1 d . . . . .
C1 C 0.81647(17) 0.52477(9) 0.8515(5) 0.0388(6) Uani 1 1 d . . . . .
H1 H 0.804754 0.522721 1.008725 0.047 Uiso 1 1 calc R U . . .
C2 C 0.83505(17) 0.47074(9) 0.7761(5) 0.0396(6) Uani 1 1 d . . . . .
C3 C 0.81130(18) 0.43010(10) 0.9046(5) 0.0441(6) Uani 1 1 d . . . . .
C4 C 0.82568(19) 0.38049(10) 0.8444(6) 0.0482(7) Uani 1 1 d . . . . .
C5 C 0.86591(19) 0.36915(10) 0.6492(6) 0.0459(7) Uani 1 1 d . . . . .
C6 C 0.89003(19) 0.40897(10) 0.5178(5) 0.0446(7) Uani 1 1 d . . . . .
C7 C 0.87347(18) 0.45848(9) 0.5789(5) 0.0412(6) Uani 1 1 d . . . . .
C8 C 0.8803(2) 0.31755(10) 0.5847(7) 0.0555(8) Uani 1 1 d . . . . .
N1 N 0.8899(2) 0.27632(10) 0.5345(7) 0.0739(10) Uani 1 1 d . . . . .
C9 C 0.72693(17) 0.54463(9) 0.7517(5) 0.0348(5) Uani 1 1 d . . . . .
C10 C 0.72414(19) 0.56683(9) 0.5500(5) 0.0399(6) Uani 1 1 d . . . . .
H10 H 0.779872 0.569254 0.468218 0.048 Uiso 1 1 calc R U . . .
C11 C 0.64090(19) 0.58551(9) 0.4665(5) 0.0397(6) Uani 1 1 d . . . . .
H11 H 0.641048 0.600439 0.328459 0.048 Uiso 1 1 calc R U . . .
C12 C 0.55762(18) 0.58287(9) 0.5798(4) 0.0339(5) Uani 1 1 d . . . . .
C13 C 0.56075(17) 0.55967(9) 0.7795(4) 0.0355(5) Uani 1 1 d . . . . .
H13 H 0.504769 0.556490 0.859903 0.043 Uiso 1 1 calc R U . . .
C14 C 0.64344(17) 0.54112(9) 0.8640(4) 0.0350(5) Uani 1 1 d . . . . .
H14 H 0.643027 0.525723 1.001072 0.042 Uiso 1 1 calc R U . . .
C15 C 0.46518(19) 0.60474(10) 0.4964(5) 0.0438(6) Uani 1 1 d D . . . .
C19 C 0.90021(18) 0.56087(10) 0.8218(6) 0.0479(7) Uani 1 1 d . . . . .
H19A H 0.916936 0.562476 0.668533 0.057 Uiso 1 1 calc R U . . .
H19B H 0.954776 0.547470 0.900765 0.057 Uiso 1 1 calc R U . . .
C20 C 0.8019(2) 0.67955(9) 1.0729(5) 0.0435(6) Uani 1 1 d . . . . .
C21 C 0.8888(2) 0.70030(10) 0.9532(6) 0.0465(7) Uani 1 1 d . . . . .
C22 C 0.7110(2) 0.68690(12) 0.9534(6) 0.0564(8) Uani 1 1 d . . . . .
H22A H 0.719423 0.677115 0.803660 0.085 Uiso 1 1 calc R U . . .
H22B H 0.692411 0.722495 0.960942 0.085 Uiso 1 1 calc R U . . .
H22C H 0.662354 0.665843 1.018241 0.085 Uiso 1 1 calc R U . . .
C23 C 0.7932(3) 0.69705(12) 1.3013(6) 0.0653(10) Uani 1 1 d . . . . .
H23A H 0.736412 0.682760 1.364545 0.098 Uiso 1 1 calc R U . . .
H23B H 0.789688 0.734028 1.305005 0.098 Uiso 1 1 calc R U . . .
H23C H 0.847783 0.685744 1.382758 0.098 Uiso 1 1 calc R U . . .
C24 C 0.8703(3) 0.74653(11) 0.8168(7) 0.0645(10) Uani 1 1 d . . . . .
H24A H 0.927951 0.756562 0.743919 0.097 Uiso 1 1 calc R U . . .
H24B H 0.848673 0.774308 0.907795 0.097 Uiso 1 1 calc R U . . .
H24C H 0.822196 0.738624 0.710492 0.097 Uiso 1 1 calc R U . . .
C25 C 0.9729(3) 0.70890(13) 1.0943(8) 0.0723(11) Uani 1 1 d . . . . .
H25A H 0.986183 0.678084 1.175654 0.109 Uiso 1 1 calc R U . . .
H25B H 0.959991 0.736729 1.193353 0.109 Uiso 1 1 calc R U . . .
H25C H 1.027018 0.717477 1.005651 0.109 Uiso 1 1 calc R U . . .
F1 F 0.77056(12) 0.43847(6) 1.0939(3) 0.0557(5) Uani 1 1 d . . . . .
F2 F 0.79939(14) 0.34334(6) 0.9757(4) 0.0645(5) Uani 1 1 d . . . . .
F3 F 0.93001(13) 0.40000(6) 0.3282(3) 0.0551(5) Uani 1 1 d . . . . .
F4 F 0.89701(13) 0.49466(6) 0.4373(3) 0.0515(4) Uani 1 1 d . . . . .
O1 O 0.81988(14) 0.62494(6) 1.0732(3) 0.0455(5) Uani 1 1 d . . . . .
O2 O 0.91334(13) 0.65776(7) 0.8125(4) 0.0480(5) Uani 1 1 d . . . . .
C16A C 0.4647(6) 0.6228(3) 0.2664(11) 0.0602(8) Uani 0.522(7) 1 d D . P A 1
H16A H 0.402597 0.635902 0.230516 0.090 Uiso 0.522(7) 1 calc R U P A 1
H16B H 0.511187 0.649627 0.248490 0.090 Uiso 0.522(7) 1 calc R U P A 1
H16C H 0.479888 0.594493 0.171573 0.090 Uiso 0.522(7) 1 calc R U P A 1
C17A C 0.3813(4) 0.5693(3) 0.5288(14) 0.0602(8) Uani 0.522(7) 1 d D . P A 1
H17A H 0.380440 0.557204 0.676771 0.090 Uiso 0.522(7) 1 calc R U P A 1
H17B H 0.323321 0.587639 0.498623 0.090 Uiso 0.522(7) 1 calc R U P A 1
H17C H 0.386635 0.540382 0.431644 0.090 Uiso 0.522(7) 1 calc R U P A 1
C18A C 0.4444(6) 0.6538(3) 0.6272(12) 0.0602(8) Uani 0.522(7) 1 d D . P A 1
H18A H 0.443315 0.645721 0.779963 0.090 Uiso 0.522(7) 1 calc R U P A 1
H18B H 0.493170 0.678900 0.599184 0.090 Uiso 0.522(7) 1 calc R U P A 1
H18C H 0.383577 0.667488 0.584463 0.090 Uiso 0.522(7) 1 calc R U P A 1
C16B C 0.4881(6) 0.6353(4) 0.2917(13) 0.0602(8) Uani 0.478(7) 1 d D . P A 2
H16D H 0.518263 0.613093 0.187103 0.090 Uiso 0.478(7) 1 calc R U P A 2
H16E H 0.430185 0.648863 0.230954 0.090 Uiso 0.478(7) 1 calc R U P A 2
H16F H 0.530223 0.663195 0.327638 0.090 Uiso 0.478(7) 1 calc R U P A 2
C17B C 0.4077(5) 0.5585(2) 0.4284(15) 0.0602(8) Uani 0.478(7) 1 d D . P A 2
H17D H 0.442207 0.539349 0.320070 0.090 Uiso 0.478(7) 1 calc R U P A 2
H17E H 0.396240 0.536906 0.552856 0.090 Uiso 0.478(7) 1 calc R U P A 2
H17F H 0.347855 0.569677 0.368691 0.090 Uiso 0.478(7) 1 calc R U P A 2
C18B C 0.4184(6) 0.6372(3) 0.6638(12) 0.0602(8) Uani 0.478(7) 1 d D . P A 2
H18D H 0.458899 0.665817 0.699187 0.090 Uiso 0.478(7) 1 calc R U P A 2
H18E H 0.358721 0.649748 0.608311 0.090 Uiso 0.478(7) 1 calc R U P A 2
H18F H 0.407106 0.616977 0.792476 0.090 Uiso 0.478(7) 1 calc R U P A 2

loop_
_atom_site_aniso_label
_atom_site_aniso_U_11
_atom_site_aniso_U_22
_atom_site_aniso_U_33
_atom_site_aniso_U_23
_atom_site_aniso_U_13
_atom_site_aniso_U_12
B1 0.0311(13) 0.0291(14) 0.064(2) -0.0025(14) -0.0013(14) 0.0004(11)
C1 0.0308(12) 0.0268(12) 0.0587(16) -0.0017(11) -0.0016(12) 0.0025(10)
C2 0.0267(12) 0.0273(12) 0.0647(18) 0.0009(12) -0.0050(12) 0.0012(9)
C3 0.0327(12) 0.0349(14) 0.0646(19) 0.0011(13) 0.0016(13) 0.0030(11)
C4 0.0377(13) 0.0275(13) 0.079(2) 0.0086(13) -0.0022(15) -0.0016(10)
C5 0.0362(13) 0.0251(12) 0.076(2) -0.0021(13) -0.0043(14) 0.0008(10)
C6 0.0359(13) 0.0311(13) 0.0666(19) -0.0039(13) -0.0014(13) 0.0009(11)
C7 0.0338(12) 0.0264(12) 0.0636(17) 0.0026(12) -0.0011(13) -0.0002(10)
C8 0.0500(16) 0.0299(15) 0.087(2) -0.0022(15) 0.0043(17) -0.0035(12)
N1 0.078(2) 0.0306(13) 0.113(3) -0.0020(16) 0.012(2) -0.0066(13)
C9 0.0319(12) 0.0212(10) 0.0514(14) -0.0021(10) 0.0030(11) 0.0004(9)
C10 0.0376(12) 0.0301(12) 0.0519(15) 0.0057(11) 0.0116(12) 0.0016(10)
C11 0.0469(15) 0.0294(12) 0.0429(14) 0.0048(11) 0.0053(12) 0.0030(11)
C12 0.0373(12) 0.0227(10) 0.0418(13) -0.0020(10) -0.0014(11) -0.0010(9)
C13 0.0299(11) 0.0328(12) 0.0439(14) -0.0003(11) 0.0026(11) 0.0005(10)
C14 0.0353(12) 0.0300(12) 0.0398(13) 0.0004(10) 0.0003(11) 0.0011(10)
C15 0.0401(14) 0.0365(13) 0.0548(17) 0.0070(12) -0.0076(12) 0.0014(11)
C19 0.0317(12) 0.0286(13) 0.083(2) -0.0056(14) -0.0015(14) 0.0013(10)
C20 0.0520(16) 0.0261(12) 0.0523(16) 0.0011(11) 0.0046(14) 0.0042(11)
C21 0.0487(15) 0.0254(12) 0.0654(18) -0.0041(13) 0.0034(14) 0.0012(11)
C22 0.0451(16) 0.0472(16) 0.077(2) 0.0006(16) 0.0074(16) 0.0106(13)
C23 0.095(3) 0.0395(16) 0.061(2) -0.0039(15) 0.010(2) 0.0065(17)
C24 0.081(2) 0.0296(14) 0.082(3) 0.0051(15) 0.026(2) 0.0020(14)
C25 0.060(2) 0.0449(17) 0.112(3) -0.021(2) -0.018(2) -0.0050(15)
F1 0.0534(9) 0.0414(9) 0.0721(12) 0.0080(9) 0.0109(9) 0.0027(7)
F2 0.0663(11) 0.0323(8) 0.0949(15) 0.0157(9) 0.0121(11) -0.0005(8)
F3 0.0587(10) 0.0364(8) 0.0701(11) -0.0062(8) 0.0053(9) 0.0053(7)
F4 0.0573(10) 0.0290(7) 0.0684(11) 0.0048(8) 0.0083(9) 0.0017(7)
O1 0.0534(11) 0.0261(9) 0.0570(11) 0.0037(8) 0.0004(10) 0.0003(8)
O2 0.0425(10) 0.0280(9) 0.0734(14) -0.0072(9) 0.0125(10) -0.0028(8)
C16A 0.048(2) 0.061(2) 0.0712(19) 0.0113(16) -0.0073(14) 0.0144(14)
C17A 0.048(2) 0.061(2) 0.0712(19) 0.0113(16) -0.0073(14) 0.0144(14)
C18A 0.048(2) 0.061(2) 0.0712(19) 0.0113(16) -0.0073(14) 0.0144(14)
C16B 0.048(2) 0.061(2) 0.0712(19) 0.0113(16) -0.0073(14) 0.0144(14)
C17B 0.048(2) 0.061(2) 0.0712(19) 0.0113(16) -0.0073(14) 0.0144(14)
C18B 0.048(2) 0.061(2) 0.0712(19) 0.0113(16) -0.0073(14) 0.0144(14)

_geom_special_details            
;
 All esds (except the esd in the dihedral angle between two l.s. planes)
 are estimated using the full covariance matrix.  The cell esds are taken
 into account individually in the estimation of esds in distances, angles
 and torsion angles; correlations between esds in cell parameters are only
 used when they are defined by crystal symmetry.  An approximate (isotropic)
 treatment of cell esds is used for estimating esds involving l.s. planes.
;

loop_
_geom_bond_atom_site_label_1
_geom_bond_atom_site_label_2
_geom_bond_distance
_geom_bond_site_symmetry_2
_geom_bond_publ_flag
B1 O2 1.360(4) . ?
B1 O1 1.360(4) . ?
B1 C19 1.570(4) . ?
C1 C9 1.520(3) . ?
C1 C2 1.529(3) . ?
C1 C19 1.544(4) . ?
C1 H1 1.0000 . ?
C2 C3 1.385(4) . ?
C2 C7 1.390(5) . ?
C3 F1 1.339(4) . ?
C3 C4 1.381(4) . ?
C4 F2 1.336(3) . ?
C4 C5 1.384(5) . ?
C5 C6 1.381(4) . ?
C5 C8 1.439(4) . ?
C6 F3 1.339(4) . ?
C6 C7 1.385(4) . ?
C7 F4 1.348(3) . ?
C8 N1 1.143(4) . ?
C9 C14 1.390(4) . ?
C9 C10 1.393(4) . ?
C10 C11 1.392(4) . ?
C10 H10 0.9500 . ?
C11 C12 1.389(4) . ?
C11 H11 0.9500 . ?
C12 C13 1.394(4) . ?
C12 C15 1.536(4) . ?
C13 C14 1.386(4) . ?
C13 H13 0.9500 . ?
C14 H14 0.9500 . ?
C15 C18B 1.511(6) . ?
C15 C16A 1.517(6) . ?
C15 C17B 1.535(6) . ?
C15 C17A 1.538(6) . ?
C15 C16B 1.550(6) . ?
C15 C18A 1.563(6) . ?
C19 H19A 0.9900 . ?
C19 H19B 0.9900 . ?
C20 O1 1.468(3) . ?
C20 C23 1.508(5) . ?
C20 C22 1.514(4) . ?
C20 C21 1.553(4) . ?
C21 O2 1.472(3) . ?
C21 C25 1.510(5) . ?
C21 C24 1.515(4) . ?
C22 H22A 0.9800 . ?
C22 H22B 0.9800 . ?
C22 H22C 0.9800 . ?
C23 H23A 0.9800 . ?
C23 H23B 0.9800 . ?
C23 H23C 0.9800 . ?
C24 H24A 0.9800 . ?
C24 H24B 0.9800 . ?
C24 H24C 0.9800 . ?
C25 H25A 0.9800 . ?
C25 H25B 0.9800 . ?
C25 H25C 0.9800 . ?
C16A H16A 0.9800 . ?
C16A H16B 0.9800 . ?
C16A H16C 0.9800 . ?
C17A H17A 0.9800 . ?
C17A H17B 0.9800 . ?
C17A H17C 0.9800 . ?
C18A H18A 0.9800 . ?
C18A H18B 0.9800 . ?
C18A H18C 0.9800 . ?
C16B H16D 0.9800 . ?
C16B H16E 0.9800 . ?
C16B H16F 0.9800 . ?
C17B H17D 0.9800 . ?
C17B H17E 0.9800 . ?
C17B H17F 0.9800 . ?
C18B H18D 0.9800 . ?
C18B H18E 0.9800 . ?
C18B H18F 0.9800 . ?

loop_
_geom_angle_atom_site_label_1
_geom_angle_atom_site_label_2
_geom_angle_atom_site_label_3
_geom_angle
_geom_angle_site_symmetry_1
_geom_angle_site_symmetry_3
_geom_angle_publ_flag
O2 B1 O1 114.0(2) . . ?
O2 B1 C19 122.5(3) . . ?
O1 B1 C19 123.5(3) . . ?
C9 C1 C2 110.1(2) . . ?
C9 C1 C19 113.0(2) . . ?
C2 C1 C19 114.0(2) . . ?
C9 C1 H1 106.4 . . ?
C2 C1 H1 106.4 . . ?
C19 C1 H1 106.4 . . ?
C3 C2 C7 115.6(2) . . ?
C3 C2 C1 120.3(3) . . ?
C7 C2 C1 124.1(2) . . ?
F1 C3 C4 117.6(3) . . ?
F1 C3 C2 119.5(2) . . ?
C4 C3 C2 122.9(3) . . ?
F2 C4 C3 119.3(3) . . ?
F2 C4 C5 120.1(3) . . ?
C3 C4 C5 120.6(3) . . ?
C6 C5 C4 117.7(3) . . ?
C6 C5 C8 121.4(3) . . ?
C4 C5 C8 120.9(3) . . ?
F3 C6 C5 120.0(2) . . ?
F3 C6 C7 119.1(3) . . ?
C5 C6 C7 121.0(3) . . ?
F4 C7 C6 116.6(3) . . ?
F4 C7 C2 121.2(2) . . ?
C6 C7 C2 122.3(3) . . ?
N1 C8 C5 178.6(4) . . ?
C14 C9 C10 117.5(2) . . ?
C14 C9 C1 119.6(2) . . ?
C10 C9 C1 122.9(2) . . ?
C11 C10 C9 121.0(2) . . ?
C11 C10 H10 119.5 . . ?
C9 C10 H10 119.5 . . ?
C12 C11 C10 121.7(2) . . ?
C12 C11 H11 119.2 . . ?
C10 C11 H11 119.2 . . ?
C11 C12 C13 116.9(2) . . ?
C11 C12 C15 123.2(2) . . ?
C13 C12 C15 119.9(2) . . ?
C14 C13 C12 121.7(2) . . ?
C14 C13 H13 119.1 . . ?
C12 C13 H13 119.1 . . ?
C13 C14 C9 121.2(2) . . ?
C13 C14 H14 119.4 . . ?
C9 C14 H14 119.4 . . ?
C18B C15 C17B 114.0(5) . . ?
C18B C15 C12 111.1(4) . . ?
C16A C15 C12 116.4(4) . . ?
C17B C15 C12 104.8(3) . . ?
C16A C15 C17A 108.3(5) . . ?
C12 C15 C17A 113.5(3) . . ?
C18B C15 C16B 111.8(5) . . ?
C17B C15 C16B 107.4(5) . . ?
C12 C15 C16B 107.2(4) . . ?
C16A C15 C18A 103.6(5) . . ?
C12 C15 C18A 107.4(3) . . ?
C17A C15 C18A 106.8(5) . . ?
C1 C19 B1 111.5(2) . . ?
C1 C19 H19A 109.3 . . ?
B1 C19 H19A 109.3 . . ?
C1 C19 H19B 109.3 . . ?
B1 C19 H19B 109.3 . . ?
H19A C19 H19B 108.0 . . ?
O1 C20 C23 108.4(2) . . ?
O1 C20 C22 106.1(2) . . ?
C23 C20 C22 111.0(3) . . ?
O1 C20 C21 102.0(2) . . ?
C23 C20 C21 114.6(3) . . ?
C22 C20 C21 113.9(3) . . ?
O2 C21 C25 106.0(2) . . ?
O2 C21 C24 108.8(3) . . ?
C25 C21 C24 110.3(3) . . ?
O2 C21 C20 102.1(2) . . ?
C25 C21 C20 114.1(3) . . ?
C24 C21 C20 114.7(3) . . ?
C20 C22 H22A 109.5 . . ?
C20 C22 H22B 109.5 . . ?
H22A C22 H22B 109.5 . . ?
C20 C22 H22C 109.5 . . ?
H22A C22 H22C 109.5 . . ?
H22B C22 H22C 109.5 . . ?
C20 C23 H23A 109.5 . . ?
C20 C23 H23B 109.5 . . ?
H23A C23 H23B 109.5 . . ?
C20 C23 H23C 109.5 . . ?
H23A C23 H23C 109.5 . . ?
H23B C23 H23C 109.5 . . ?
C21 C24 H24A 109.5 . . ?
C21 C24 H24B 109.5 . . ?
H24A C24 H24B 109.5 . . ?
C21 C24 H24C 109.5 . . ?
H24A C24 H24C 109.5 . . ?
H24B C24 H24C 109.5 . . ?
C21 C25 H25A 109.5 . . ?
C21 C25 H25B 109.5 . . ?
H25A C25 H25B 109.5 . . ?
C21 C25 H25C 109.5 . . ?
H25A C25 H25C 109.5 . . ?
H25B C25 H25C 109.5 . . ?
B1 O1 C20 106.6(2) . . ?
B1 O2 C21 106.6(2) . . ?
C15 C16A H16A 109.5 . . ?
C15 C16A H16B 109.5 . . ?
H16A C16A H16B 109.5 . . ?
C15 C16A H16C 109.5 . . ?
H16A C16A H16C 109.5 . . ?
H16B C16A H16C 109.5 . . ?
C15 C17A H17A 109.5 . . ?
C15 C17A H17B 109.5 . . ?
H17A C17A H17B 109.5 . . ?
C15 C17A H17C 109.5 . . ?
H17A C17A H17C 109.5 . . ?
H17B C17A H17C 109.5 . . ?
C15 C18A H18A 109.5 . . ?
C15 C18A H18B 109.5 . . ?
H18A C18A H18B 109.5 . . ?
C15 C18A H18C 109.5 . . ?
H18A C18A H18C 109.5 . . ?
H18B C18A H18C 109.5 . . ?
C15 C16B H16D 109.5 . . ?
C15 C16B H16E 109.5 . . ?
H16D C16B H16E 109.5 . . ?
C15 C16B H16F 109.5 . . ?
H16D C16B H16F 109.5 . . ?
H16E C16B H16F 109.5 . . ?
C15 C17B H17D 109.5 . . ?
C15 C17B H17E 109.5 . . ?
H17D C17B H17E 109.5 . . ?
C15 C17B H17F 109.5 . . ?
H17D C17B H17F 109.5 . . ?
H17E C17B H17F 109.5 . . ?
C15 C18B H18D 109.5 . . ?
C15 C18B H18E 109.5 . . ?
H18D C18B H18E 109.5 . . ?
C15 C18B H18F 109.5 . . ?
H18D C18B H18F 109.5 . . ?
H18E C18B H18F 109.5 . . ?

loop_
_geom_torsion_atom_site_label_1
_geom_torsion_atom_site_label_2
_geom_torsion_atom_site_label_3
_geom_torsion_atom_site_label_4
_geom_torsion
_geom_torsion_site_symmetry_1
_geom_torsion_site_symmetry_2
_geom_torsion_site_symmetry_3
_geom_torsion_site_symmetry_4
_geom_torsion_publ_flag
C9 C1 C2 C3 -99.0(3) . . . . ?
C19 C1 C2 C3 132.8(3) . . . . ?
C9 C1 C2 C7 79.4(3) . . . . ?
C19 C1 C2 C7 -48.8(4) . . . . ?
C7 C2 C3 F1 -177.5(2) . . . . ?
C1 C2 C3 F1 1.1(4) . . . . ?
C7 C2 C3 C4 0.9(4) . . . . ?
C1 C2 C3 C4 179.5(3) . . . . ?
F1 C3 C4 F2 -0.4(4) . . . . ?
C2 C3 C4 F2 -178.8(3) . . . . ?
F1 C3 C4 C5 178.8(2) . . . . ?
C2 C3 C4 C5 0.4(4) . . . . ?
F2 C4 C5 C6 178.7(3) . . . . ?
C3 C4 C5 C6 -0.6(4) . . . . ?
F2 C4 C5 C8 -0.2(4) . . . . ?
C3 C4 C5 C8 -179.4(3) . . . . ?
C4 C5 C6 F3 179.3(2) . . . . ?
C8 C5 C6 F3 -1.8(4) . . . . ?
C4 C5 C6 C7 -0.7(4) . . . . ?
C8 C5 C6 C7 178.2(3) . . . . ?
F3 C6 C7 F4 1.8(4) . . . . ?
C5 C6 C7 F4 -178.2(2) . . . . ?
F3 C6 C7 C2 -177.9(2) . . . . ?
C5 C6 C7 C2 2.2(4) . . . . ?
C3 C2 C7 F4 178.1(2) . . . . ?
C1 C2 C7 F4 -0.3(4) . . . . ?
C3 C2 C7 C6 -2.2(4) . . . . ?
C1 C2 C7 C6 179.3(3) . . . . ?
C2 C1 C9 C14 95.2(3) . . . . ?
C19 C1 C9 C14 -136.1(3) . . . . ?
C2 C1 C9 C10 -85.1(3) . . . . ?
C19 C1 C9 C10 43.6(4) . . . . ?
C14 C9 C10 C11 1.1(4) . . . . ?
C1 C9 C10 C11 -178.6(2) . . . . ?
C9 C10 C11 C12 0.0(4) . . . . ?
C10 C11 C12 C13 -1.3(4) . . . . ?
C10 C11 C12 C15 177.7(2) . . . . ?
C11 C12 C13 C14 1.5(4) . . . . ?
C15 C12 C13 C14 -177.6(2) . . . . ?
C12 C13 C14 C9 -0.4(4) . . . . ?
C10 C9 C14 C13 -0.9(4) . . . . ?
C1 C9 C14 C13 178.8(2) . . . . ?
C11 C12 C15 C18B -130.7(5) . . . . ?
C13 C12 C15 C18B 48.3(5) . . . . ?
C11 C12 C15 C16A 9.1(5) . . . . ?
C13 C12 C15 C16A -171.9(4) . . . . ?
C11 C12 C15 C17B 105.7(5) . . . . ?
C13 C12 C15 C17B -75.3(5) . . . . ?
C11 C12 C15 C17A 135.8(4) . . . . ?
C13 C12 C15 C17A -45.2(5) . . . . ?
C11 C12 C15 C16B -8.3(5) . . . . ?
C13 C12 C15 C16B 170.7(4) . . . . ?
C11 C12 C15 C18A -106.4(4) . . . . ?
C13 C12 C15 C18A 72.6(4) . . . . ?
C9 C1 C19 B1 54.0(4) . . . . ?
C2 C1 C19 B1 -179.3(3) . . . . ?
O2 B1 C19 C1 -147.0(3) . . . . ?
O1 B1 C19 C1 33.1(4) . . . . ?
O1 C20 C21 O2 28.8(3) . . . . ?
C23 C20 C21 O2 145.7(3) . . . . ?
C22 C20 C21 O2 -85.1(3) . . . . ?
O1 C20 C21 C25 -85.1(3) . . . . ?
C23 C20 C21 C25 31.9(3) . . . . ?
C22 C20 C21 C25 161.1(3) . . . . ?
O1 C20 C21 C24 146.3(3) . . . . ?
C23 C20 C21 C24 -96.8(3) . . . . ?
C22 C20 C21 C24 32.4(4) . . . . ?
O2 B1 O1 C20 10.9(3) . . . . ?
C19 B1 O1 C20 -169.2(3) . . . . ?
C23 C20 O1 B1 -145.8(3) . . . . ?
C22 C20 O1 B1 94.9(3) . . . . ?
C21 C20 O1 B1 -24.6(3) . . . . ?
O1 B1 O2 C21 9.0(3) . . . . ?
C19 B1 O2 C21 -170.9(3) . . . . ?
C25 C21 O2 B1 96.3(3) . . . . ?
C24 C21 O2 B1 -145.1(3) . . . . ?
C20 C21 O2 B1 -23.5(3) . . . . ?

_refine_diff_density_max         0.296
_refine_diff_density_min         -0.299
_refine_diff_density_rms         0.036

_shelx_res_file                  
;
TITL AX2405 in P2(1)2(1)2
    AX2405.res
    created by SHELXL-2018/3 at 15:07:52 on 23-Aug-2022
CELL 1.54178  14.31540  26.46150   6.26050  90.0000  90.0000  90.0000
ZERR    4.00   0.00030   0.00060   0.00020   0.0000   0.0000   0.0000
LATT -1
SYMM -X, -Y, Z
SYMM 0.5-X, 0.5+Y, -Z
SYMM 0.5+X, 0.5-Y, -Z
SFAC C  H  N  O  B  F
UNIT 100  112  4  8  4  16
OMIT -3 134
L.S. 14
ACTA
BOND $H
FMAP 2
PLAN -5
SADI 0.008 C15 C16A C15 C17A C15 C18A C15 C16B C15 C17B C15 C18B
EADP C16A > C18B
CONF
HTAB
SIZE 0.100 0.290 0.310
TEMP -123.140
WGHT    0.047400    0.836800
FVAR       0.21018   0.52244
B1    5    0.877181    0.615493    0.904502    11.00000    0.03107    0.02915 =
         0.06376   -0.00246   -0.00125    0.00043
C1    1    0.816469    0.524771    0.851494    11.00000    0.03081    0.02685 =
         0.05875   -0.00170   -0.00157    0.00255
AFIX  13
H1    2    0.804754    0.522721    1.008725    11.00000   -1.20000
AFIX   0
C2    1    0.835047    0.470737    0.776137    11.00000    0.02675    0.02732 =
         0.06473    0.00092   -0.00498    0.00119
C3    1    0.811304    0.430103    0.904598    11.00000    0.03269    0.03492 =
         0.06457    0.00112    0.00160    0.00297
C4    1    0.825681    0.380493    0.844422    11.00000    0.03769    0.02750 =
         0.07933    0.00857   -0.00223   -0.00158
C5    1    0.865908    0.369147    0.649198    11.00000    0.03616    0.02514 =
         0.07641   -0.00207   -0.00430    0.00079
C6    1    0.890025    0.408972    0.517779    11.00000    0.03593    0.03114 =
         0.06662   -0.00389   -0.00140    0.00093
C7    1    0.873467    0.458483    0.578940    11.00000    0.03379    0.02636 =
         0.06358    0.00262   -0.00113   -0.00018
C8    1    0.880319    0.317546    0.584661    11.00000    0.04996    0.02990 =
         0.08654   -0.00218    0.00431   -0.00347
N1    3    0.889865    0.276322    0.534487    11.00000    0.07826    0.03061 =
         0.11292   -0.00198    0.01241   -0.00665
C9    1    0.726933    0.544634    0.751650    11.00000    0.03186    0.02115 =
         0.05135   -0.00212    0.00304    0.00043
C10   1    0.724142    0.566830    0.549965    11.00000    0.03762    0.03011 =
         0.05191    0.00569    0.01161    0.00158
AFIX  43
H10   2    0.779872    0.569254    0.468218    11.00000   -1.20000
AFIX   0
C11   1    0.640896    0.585509    0.466459    11.00000    0.04689    0.02937 =
         0.04286    0.00478    0.00533    0.00299
AFIX  43
H11   2    0.641048    0.600439    0.328459    11.00000   -1.20000
AFIX   0
C12   1    0.557617    0.582874    0.579752    11.00000    0.03734    0.02270 =
         0.04181   -0.00205   -0.00141   -0.00098
C13   1    0.560753    0.559670    0.779540    11.00000    0.02986    0.03279 =
         0.04385   -0.00031    0.00255    0.00046
AFIX  43
H13   2    0.504769    0.556490    0.859903    11.00000   -1.20000
AFIX   0
C14   1    0.643436    0.541116    0.863987    11.00000    0.03529    0.02996 =
         0.03977    0.00038    0.00028    0.00107
AFIX  43
H14   2    0.643027    0.525723    1.001072    11.00000   -1.20000
AFIX   0
C15   1    0.465180    0.604741    0.496399    11.00000    0.04013    0.03654 =
         0.05479    0.00696   -0.00764    0.00139
C19   1    0.900213    0.560873    0.821825    11.00000    0.03167    0.02856 =
         0.08337   -0.00562   -0.00150    0.00133
AFIX  23
H19A  2    0.916936    0.562476    0.668533    11.00000   -1.20000
H19B  2    0.954776    0.547470    0.900765    11.00000   -1.20000
AFIX   0
C20   1    0.801933    0.679548    1.072938    11.00000    0.05200    0.02608 =
         0.05232    0.00114    0.00456    0.00422
C21   1    0.888824    0.700300    0.953165    11.00000    0.04873    0.02541 =
         0.06543   -0.00413    0.00340    0.00124
C22   1    0.711015    0.686898    0.953407    11.00000    0.04514    0.04721 =
         0.07691    0.00064    0.00736    0.01057
AFIX 137
H22A  2    0.719423    0.677115    0.803660    11.00000   -1.50000
H22B  2    0.692411    0.722495    0.960942    11.00000   -1.50000
H22C  2    0.662354    0.665843    1.018241    11.00000   -1.50000
AFIX   0
C23   1    0.793188    0.697052    1.301302    11.00000    0.09534    0.03955 =
         0.06115   -0.00386    0.00993    0.00648
AFIX 137
H23A  2    0.736412    0.682760    1.364545    11.00000   -1.50000
H23B  2    0.789688    0.734028    1.305005    11.00000   -1.50000
H23C  2    0.847783    0.685744    1.382758    11.00000   -1.50000
AFIX   0
C24   1    0.870273    0.746531    0.816801    11.00000    0.08148    0.02957 =
         0.08249    0.00510    0.02618    0.00201
AFIX 137
H24A  2    0.927951    0.756562    0.743919    11.00000   -1.50000
H24B  2    0.848673    0.774308    0.907795    11.00000   -1.50000
H24C  2    0.822196    0.738624    0.710492    11.00000   -1.50000
AFIX   0
C25   1    0.972883    0.708902    1.094350    11.00000    0.05994    0.04495 =
         0.11212   -0.02129   -0.01782   -0.00497
AFIX 137
H25A  2    0.986183    0.678084    1.175654    11.00000   -1.50000
H25B  2    0.959991    0.736729    1.193353    11.00000   -1.50000
H25C  2    1.027018    0.717477    1.005651    11.00000   -1.50000
AFIX   0
F1    6    0.770558    0.438467    1.093933    11.00000    0.05344    0.04140 =
         0.07212    0.00803    0.01087    0.00265
F2    6    0.799392    0.343337    0.975748    11.00000    0.06630    0.03235 =
         0.09488    0.01570    0.01212   -0.00049
F3    6    0.930013    0.399995    0.328208    11.00000    0.05874    0.03638 =
         0.07009   -0.00617    0.00531    0.00527
F4    6    0.897010    0.494661    0.437348    11.00000    0.05726    0.02898 =
         0.06838    0.00476    0.00828    0.00169
O1    4    0.819876    0.624942    1.073182    11.00000    0.05339    0.02609 =
         0.05695    0.00368    0.00039    0.00026
O2    4    0.913340    0.657761    0.812542    11.00000    0.04247    0.02803 =
         0.07342   -0.00723    0.01246   -0.00279
PART 1
C16A  1    0.464668    0.622788    0.266386    21.00000    0.04832    0.06092 =
         0.07123    0.01133   -0.00733    0.01439
AFIX  33
H16A  2    0.402597    0.635902    0.230516    21.00000   -1.50000
H16B  2    0.511187    0.649627    0.248490    21.00000   -1.50000
H16C  2    0.479888    0.594493    0.171573    21.00000   -1.50000
AFIX   0
C17A  1    0.381288    0.569276    0.528796    21.00000    0.04832    0.06092 =
         0.07123    0.01133   -0.00733    0.01439
AFIX  33
H17A  2    0.380440    0.557204    0.676771    21.00000   -1.50000
H17B  2    0.323321    0.587639    0.498623    21.00000   -1.50000
H17C  2    0.386635    0.540382    0.431644    21.00000   -1.50000
AFIX   0
C18A  1    0.444369    0.653787    0.627203    21.00000    0.04832    0.06092 =
         0.07123    0.01133   -0.00733    0.01439
AFIX  33
H18A  2    0.443315    0.645721    0.779963    21.00000   -1.50000
H18B  2    0.493170    0.678900    0.599184    21.00000   -1.50000
H18C  2    0.383577    0.667488    0.584463    21.00000   -1.50000
AFIX   0
PART 2
C16B  1    0.488067    0.635281    0.291704   -21.00000    0.04832    0.06092 =
         0.07123    0.01133   -0.00733    0.01439
AFIX  33
H16D  2    0.518263    0.613093    0.187103   -21.00000   -1.50000
H16E  2    0.430185    0.648863    0.230954   -21.00000   -1.50000
H16F  2    0.530223    0.663195    0.327638   -21.00000   -1.50000
AFIX   0
C17B  1    0.407670    0.558485    0.428350   -21.00000    0.04832    0.06092 =
         0.07123    0.01133   -0.00733    0.01439
AFIX  33
H17D  2    0.442207    0.539349    0.320070   -21.00000   -1.50000
H17E  2    0.396240    0.536906    0.552856   -21.00000   -1.50000
H17F  2    0.347855    0.569677    0.368691   -21.00000   -1.50000
AFIX   0
C18B  1    0.418362    0.637171    0.663806   -21.00000    0.04832    0.06092 =
         0.07123    0.01133   -0.00733    0.01439
AFIX  33
H18D  2    0.458899    0.665817    0.699187   -21.00000   -1.50000
H18E  2    0.358721    0.649748    0.608311   -21.00000   -1.50000
H18F  2    0.407106    0.616977    0.792476   -21.00000   -1.50000
AFIX   0
HKLF 4 1 1 0 0 0 1 0 0 0 1


REM  AX2405 in P2(1)2(1)2
REM wR2 = 0.103759, GooF = S = 1.06609, Restrained GooF = 1.08629 for all data
REM R1 = 0.039494 for 4189 Fo > 4sig(Fo) and 0.039889 for all 4237 data
REM 300 parameters refined using 15 restraints

END

WGHT      0.0474      0.8368

REM Instructions for potential hydrogen bonds
EQIV $1 -x+2, -y+1, z+1
HTAB C25 F3_$1

REM Highest difference peak  0.296,  deepest hole -0.299,  1-sigma level  0.036
Q1    1   0.3958  0.6080  0.6271  11.00000  0.05    0.24
Q2    1   0.3760  0.5831  0.6474  11.00000  0.05    0.24
Q3    1   0.4485  0.6016  0.2710  11.00000  0.05    0.16
Q4    1   0.6992  0.5539  0.8414  11.00000  0.05    0.14
Q5    1   0.7731  0.4400  1.2462  11.00000  0.05    0.13
;
_shelx_res_checksum              35025

_shelx_hkl_file                  
;
   0   0  -1    6.09    0.54
   0   0  -2  245.04    8.13
   0   0   3   91.88    2.64
   0   0   3   88.97    2.67
   0   0   5    4.38    0.28
   0   0   6    3.55    0.17
   0   0   6    3.27    0.17
   0   0   6    3.13    0.18
   0   0   6    3.49    0.21
   0   0   6    2.83    0.16
   0   0   6    2.88    0.16
   0   0   7    0.43    0.07
   0   0   7    0.41    0.07
   0   0   7    0.37    0.07
   0   0   7    0.47    0.07
   0   0   7    0.49    0.07
   0   0   7    0.52    0.08
   1   0   0    0.35    0.04
   1   0  -1   38.16    1.13
   1   0   1   38.68    1.14
  -1   0  -2   51.01    2.23
   1   0  -2   48.98    2.58
  -1   0   3    9.65    0.36
   1   0   3    8.90    0.35
   1   0   4   16.04    0.58
  -1   0   4   16.16    0.58
  -1   0   4   15.53    0.50
  -1   0   5    0.34    0.11
   1   0   5    0.13    0.10
  -1   0   6    0.01    0.05
  -1   0   6   -0.01    0.05
   1   0   6   -0.03    0.05
   1   0   6   -0.12    0.05
   1   0   6   -0.03    0.07
   1   0   6   -0.09    0.05
   1   0   6   -0.03    0.05
  -1   0   6   -0.10    0.03
  -1   0   6   -0.02    0.05
  -1   0   6   -0.03    0.06
   1   0   6   -0.07    0.05
  -1   0   6   -0.01    0.08
  -1   0   6   -0.02    0.05
  -1   0   7    0.36    0.07
  -1   0   7    0.52    0.07
   1   0   7    0.41    0.07
   1   0   7    0.37    0.07
  -1   0   7    0.41    0.06
  -1   0   7    0.41    0.07
  -1   0   7    0.47    0.07
   1   0   7    0.51    0.08
   1   0   7    0.40    0.07
   1   0   7    0.35    0.06
   1   0   7    0.51    0.08
  -1   0   7    0.47    0.08
   2   0   0  135.62    4.28
   2   0  -1  693.19   19.83
   2   0   1  704.48   19.84
  -2   0   2   87.26    2.56
  -2   0   3    5.58    0.25
   2   0   3    5.62    0.25
  -2   0   4    0.17    0.08
  -2   0   4    0.22    0.05
   2   0   4    0.29    0.09
  -2   0   5    4.78    0.29
   2   0   5    4.58    0.28
  -2   0   5    4.48    0.19
   2   0   6    2.75    0.16
   2   0   6    2.87    0.16
  -2   0   6    2.61    0.14
   2   0   6    3.04    0.19
  -2   0   6    2.73    0.16
  -2   0   6    3.16    0.17
   2   0   6    2.69    0.15
   2   0   6    2.94    0.16
   2   0   6    2.94    0.18
  -2   0   6    3.10    0.19
  -2   0   6    2.87    0.15
  -2   0   6    3.01    0.16
  -2   0   6    2.71    0.14
   2   0   7   -0.05    0.05
  -2   0   7   -0.06    0.04
   2   0   7   -0.05    0.04
   2   0   7   -0.07    0.05
   2   0   7   -0.05    0.05
  -2   0   7    0.01    0.05
   2   0   7    0.00    0.06
  -2   0   7   -0.09    0.04
   2   0   7   -0.01    0.05
  -2   0   7    0.05    0.06
  -2   0   7   -0.02    0.05
   3   0   0   -0.02    0.05
   3   0   1  154.83    4.58
   3   0  -1  159.69    4.58
   3   0  -2    0.23    0.08
  -3   0   2    0.49    0.07
   3   0   2    0.34    0.08
   3   0   3    4.29    0.22
  -3   0   3    4.66    0.22
  -3   0   3    4.57    0.22
  -3   0   4   36.37    1.15
   3   0   4   35.14    1.14
  -3   0   4   35.60    1.07
   3   0   5    2.18    0.16
   3   0   5    1.91    0.20
   3   0   5    2.26    0.14
   3   0   5    2.73    0.23
  -3   0   5    2.24    0.12
  -3   0   5    1.87    0.19
   3   0   5    2.35    0.15
   3   0   5    2.10    0.13
  -3   0   5    2.23    0.13
  -3   0   5    2.15    0.14
  -3   0   5    2.01    0.13
   3   0   6    1.51    0.14
  -3   0   6    1.30    0.10
  -3   0   6    1.37    0.12
  -3   0   6    1.17    0.12
   3   0   6    1.23    0.11
  -3   0   6    1.30    0.11
  -3   0   6    1.45    0.15
   3   0   6    1.59    0.13
  -3   0   6    1.34    0.11
   3   0   6    1.19    0.11
  -3   0   6    1.30    0.12
  -3   0   6    1.18    0.10
   3   0   6    1.13    0.11
   3   0   7    0.29    0.06
  -3   0   7    0.23    0.05
   3   0   7    0.26    0.06
   3   0   7    0.28    0.07
  -3   0   7    0.34    0.06
  -3   0   7    0.36    0.08
  -3   0   7    0.22    0.05
  -3   0   7    0.29    0.06
   3   0   7    0.20    0.05
   3   0   7    0.29    0.07
   4   0   0  690.43   23.19
   4   0  -1  308.24    8.83
   4   0   1  303.95    8.82
   4   0  -2   31.27    1.05
   4   0   2   27.89    1.03
  -4   0   2   30.43    0.90
  -4   0   3   63.95    1.85
  -4   0   3   62.14    1.81
   4   0   3   60.27    1.84
  -4   0   4    5.86    0.29
  -4   0   4    5.91    0.24
   4   0   4    5.70    0.29
  -4   0   5    7.05    0.28
  -4   0   5    6.46    0.35
  -4   0   5    6.78    0.26
   4   0   5    7.18    0.27
   4   0   5    7.30    0.30
  -4   0   5    6.96    0.27
   4   0   5    6.57    0.35
   4   0   5    7.04    0.26
  -4   0   5    7.20    0.25
  -4   0   5    7.12    0.26
   4   0   5    7.23    0.27
   4   0   5    7.03    0.27
  -4   0   5    7.14    0.26
   4   0   5    7.56    0.30
   4   0   6    1.67    0.13
   4   0   6    1.98    0.13
  -4   0   6    1.99    0.13
   4   0   6    1.83    0.13
   4   0   6    2.04    0.16
  -4   0   6    1.98    0.16
  -4   0   6    1.97    0.12
  -4   0   6    1.97    0.12
   4   0   6    2.01    0.14
  -4   0   6    2.05    0.13
  -4   0   7   -0.04    0.04
  -4   0   7    0.06    0.05
  -4   0   7    0.03    0.03
   4   0   7    0.01    0.05
  -4   0   7    0.05    0.05
  -4   0   7   -0.02    0.04
   4   0   7    0.06    0.05
   4   0   7    0.00    0.05
   4   0   7    0.13    0.06
  -4   0   7    0.10    0.06
   5   0   0    0.19    0.09
   5   0   1   92.26    2.91
   5   0  -1   95.73    2.93
   5   0  -2   51.38    1.70
   5   0   2   50.09    1.69
  -5   0   3   44.14    1.31
  -5   0   4    1.27    0.11
  -5   0   5    9.26    0.34
  -5   0   5   10.25    0.33
  -5   0   5    9.52    0.33
  -5   0   5   10.05    0.32
   5   0   5    9.23    0.34
   5   0   5    9.62    0.34
   5   0   5    9.19    0.33
  -5   0   5    9.40    0.34
   5   0   5    9.76    0.38
  -5   0   5    9.74    0.36
   5   0   5    9.82    0.37
  -5   0   6    0.42    0.07
   5   0   6    0.53    0.09
   5   0   6    0.49    0.07
  -5   0   6    0.44    0.07
   5   0   6    0.64    0.10
   5   0   6    0.44    0.07
  -5   0   6    0.61    0.10
  -5   0   6    0.37    0.07
  -5   0   6    0.46    0.08
  -5   0   7    0.34    0.06
  -5   0   7    0.17    0.04
   5   0   7    0.21    0.06
  -5   0   7    0.25    0.06
  -5   0   7    0.32    0.07
   5   0   7    0.24    0.05
  -5   0   7    0.23    0.05
   5   0   7    0.13    0.05
   5   0   7    0.30    0.07
  -5   0   7    0.20    0.04
   6   0   0   46.95    1.43
   6   0   0   49.12    1.68
   6   0  -1  227.81    6.63
   6   0   1  217.67    6.61
   6   0   2    1.29    0.20
   6   0  -2    1.56    0.22
   6   0  -2    1.85    0.10
  -6   0   3    0.10    0.05
  -6   0   4    0.96    0.11
  -6   0   5    4.72    0.19
  -6   0   5    4.74    0.22
  -6   0   5    4.19    0.20
   6   0   5    4.63    0.22
  -6   0   5    4.70    0.21
  -6   0   5    3.86    0.30
   6   0  -5    4.69    0.24
   6   0   5    4.30    0.20
  -6   0   5    4.42    0.19
   6   0   5    4.66    0.24
   6   0   5    4.25    0.20
   6   0   6    0.19    0.06
  -6   0   6    0.34    0.07
  -6   0   6    0.22    0.06
   6   0   6    0.22    0.08
  -6   0   6    0.19    0.06
   6   0   6    0.11    0.06
  -6   0   6    0.30    0.08
   6   0   6    0.13    0.06
  -6   0   6    0.18    0.06
   6   0   7    0.01    0.04
   6   0   7   -0.03    0.04
  -6   0   7    0.09    0.04
  -6   0   7    0.00    0.03
   6   0   7    0.01    0.05
  -6   0   7    0.10    0.04
  -6   0   7    0.04    0.03
  -6   0   7    0.01    0.03
  -6   0   7    0.05    0.05
   7   0   0   -0.01    0.03
   7   0   0    0.01    0.04
   7   0   0   -0.04    0.06
   7   0  -1  220.43    6.37
   7   0   1  218.68    6.36
   7   0   1  200.76    5.98
   7   0  -1  202.39    5.97
   7   0  -2   69.41    2.36
   7   0  -2   70.02    2.01
   7   0   2   66.58    2.53
  -7   0   3    7.47    0.30
   7   0  -3    7.97    0.30
  -7   0   4    1.04    0.12
   7   0  -4    1.12    0.12
   7   0   5   12.78    0.43
   7   0   5   13.75    0.48
  -7   0   5   10.70    0.70
  -7   0   5   12.65    0.44
   7   0   5   13.11    0.46
   7   0  -5   13.53    0.48
  -7   0   5   13.78    0.47
  -7   0   5   12.60    0.42
  -7   0   6    0.35    0.06
   7   0   6    0.37    0.08
  -7   0   6    0.30    0.06
  -7   0   6    0.35    0.08
  -7   0   6    0.27    0.06
   7   0   6    0.29    0.06
   7   0   6    0.23    0.07
  -7   0   6    0.21    0.05
   8   0   0    3.48    0.16
   8   0   0    3.74    0.20
   8   0   0    3.49    0.36
   8   0  -1  114.83    3.35
   8   0  -1  118.80    3.80
   8   0   1  119.59    3.78
   8   0   1  113.33    3.34
   8   0  -2   25.52    0.80
  -8   0   3   14.05    0.49
   8   0  -3   13.95    0.49
  -8   0   4    0.39    0.06
   8   0  -4    0.41    0.08
  -8   0   4    0.38    0.08
   8   0   4    0.44    0.09
  -8   0   4    0.30    0.06
   8   0   4    0.44    0.07
   8   0   5    0.10    0.07
   8   0   5    0.09    0.05
  -8   0   5    0.12    0.05
  -8   0   5    0.13    0.06
  -8   0   5    0.04    0.05
   8   0  -5    0.06    0.06
  -8   0   6    0.23    0.05
   8   0   6    0.21    0.06
  -8   0   6    0.20    0.06
   8   0   6    0.18    0.07
  -8   0   6    0.30    0.08
  -8   0   6    0.17    0.05
   8   0   6    0.23    0.05
   9   0   0    0.03    0.09
   9   0   0    0.02    0.03
   9   0  -1    0.58    0.19
   9   0   1    0.56    0.07
   9   0  -1    0.49    0.07
   9   0   1    0.50    0.18
   9   0  -2   12.07    0.43
   9   0  -3    3.83    0.21
   9   0  -4    0.05    0.06
  -9   0   4    0.07    0.04
  -9   0   4   -0.03    0.05
   9   0   4   -0.04    0.06
  -9   0   4    0.00    0.04
  -9   0   5    0.24    0.06
  -9   0   5    0.34    0.08
  -9   0   5    0.24    0.05
   9   0   5    0.38    0.09
  -9   0   6    1.50    0.12
  -9   0   6    1.52    0.09
  -9   0   6    1.43    0.10
  -9   0   6    1.43    0.09
   9   0   6    1.55    0.12
  10   0   0   52.85    1.58
  10   0   1   15.08    0.52
  10   0  -1   16.31    0.54
  10   0  -2   26.34    0.85
  10   0  -3    0.25    0.05
 -10   0   3    0.15    0.05
  10   0  -3    0.14    0.04
  10   0  -3    0.19    0.04
  10   0  -3    0.20    0.05
  10   0  -3    0.16    0.07
  10   0   3    0.24    0.07
 -10   0   4    0.36    0.06
  10   0  -4    0.33    0.08
 -10   0   4    0.44    0.06
  10   0   4    0.47    0.09
 -10   0   4    0.38    0.09
  10   0   5    0.37    0.08
 -10   0   5    0.47    0.09
 -10   0   5    0.45    0.06
 -10   0   6   -0.02    0.04
 -10   0   6   -0.02    0.03
 -10   0   6    0.05    0.05
  10   0   6    0.00    0.05
 -10   0   6    0.02    0.03
  11   0   0    0.08    0.05
  11   0  -1   33.42    1.03
  11   0   1   32.07    1.03
  11   0  -2   30.17    0.93
  11   0  -2   31.36    0.93
  11   0   2   30.00    0.92
  11   0  -2   32.20    0.99
  11   0  -2   31.84    0.93
  11   0   2   30.91    0.98
  11   0  -3    0.91    0.08
  11   0  -3    1.01    0.08
  11   0  -3    1.07    0.12
  11   0  -3    0.92    0.08
  11   0   3    1.06    0.12
 -11   0   3    1.02    0.10
 -11   0   4    5.90    0.23
  11   0   4    6.02    0.27
 -11   0   4    5.86    0.27
  11   0  -4    5.97    0.27
  11   0   5    0.41    0.08
 -11   0   5    0.31    0.05
  12   0   0   29.74    0.93
  12   0   0   28.93    0.87
  12   0   0   28.37    0.87
  12   0   0   29.03    0.87
  12   0  -1    3.78    0.21
  12   0  -1    3.75    0.16
  12   0   1    3.75    0.16
  12   0  -1    3.87    0.16
  12   0   1    3.96    0.16
  12   0  -1    3.59    0.16
  12   0  -2   34.50    1.00
  12   0  -2   34.71    1.01
  12   0   2   33.74    1.05
  12   0   2   31.96    1.00
  12   0  -2   32.67    1.00
  12   0  -2   34.51    1.07
 -12   0   3    0.82    0.09
  12   0  -3    0.82    0.08
  12   0   3    1.02    0.12
  12   0  -3    0.96    0.08
  12   0  -3    0.66    0.10
  12   0  -3    0.81    0.08
 -12   0   4    0.28    0.05
  12   0   4    0.31    0.08
  12   0   5    1.31    0.12
  13   0   0    0.08    0.06
  13   0   0   -0.03    0.03
  13   0   0    0.00    0.03
  13   0   0    0.02    0.03
  13   0  -1   13.36    0.42
  13   0   1   12.87    0.42
  13   0   1   12.86    0.42
  13   0  -1   12.72    0.42
  13   0  -1   13.04    0.48
  13   0  -1   12.94    0.42
  13   0  -2    0.74    0.07
 -13   0   2    0.77    0.09
  13   0  -2    0.60    0.07
  13   0  -2    0.71    0.11
  13   0   2    0.72    0.07
  13   0  -2    0.76    0.08
  13   0  -3    4.10    0.17
  13   0  -3    4.22    0.17
  13   0   3    4.36    0.22
 -13   0   3    4.39    0.19
  13   0  -3    4.09    0.17
  13   0  -3    4.17    0.17
 -13   0   4    0.11    0.04
  13   0  -4    0.10    0.04
  13   0   4    0.22    0.07
  13   0  -5    0.04    0.03
  14   0   0    2.26    0.12
  14   0   0    2.40    0.12
  14   0   0    2.36    0.12
  14   0  -1    0.21    0.06
  14   0   1    0.40    0.05
  14   0  -1    0.22    0.05
  14   0   1    0.22    0.05
  14   0  -1    0.23    0.05
  14   0  -1    0.30    0.05
  14   0  -2    5.30    0.19
  14   0  -2    5.16    0.20
  14   0  -2    5.24    0.20
  14   0  -2    5.57    0.20
  14   0   2    5.17    0.20
 -14   0   2    5.48    0.22
  14   0  -3    6.70    0.24
 -14   0   3    7.11    0.25
  14   0  -3    7.26    0.24
  14   0  -3    6.45    0.23
  14   0  -3    7.02    0.24
  14   0  -4    0.05    0.04
  14   0  -4    0.03    0.03
 -14   0   4    0.08    0.03
  15   0   0   -0.03    0.03
  15   0   0   -0.01    0.03
  15   0   0    0.01    0.03
  15   0   1    1.70    0.09
  15   0  -1    1.83    0.10
 -15   0   1    1.74    0.11
  15   0   1    1.66    0.09
  15   0  -1    1.67    0.10
  15   0  -1    1.71    0.10
  15   0  -2    0.97    0.07
  15   0  -2    0.94    0.07
  15   0   2    1.01    0.07
  15   0  -2    1.14    0.08
  15   0  -2    1.12    0.07
 -15   0   2    1.10    0.08
  15   0  -3    3.95    0.14
  15   0  -3    3.66    0.14
  15   0  -3    4.09    0.15
  15   0  -3    3.65    0.14
 -15   0   3    3.97    0.16
  16   0   0    1.59    0.08
  16   0   0    1.59    0.09
 -16   0   0    1.54    0.09
  16   0   0    1.45    0.08
 -16   0   1    0.26    0.05
  16   0   1    0.19    0.04
  16   0   1    0.23    0.04
  16   0  -1    0.20    0.04
  16   0  -1    0.27    0.04
  16   0  -1    0.25    0.04
 -16   0   2    0.39    0.05
  16   0  -2    0.42    0.05
  16   0  -2    0.36    0.04
  16   0  -2    0.34    0.04
  17   0   0   -0.02    0.02
  17   0   0    0.01    0.02
  17   0   0   -0.02    0.02
 -17   0   0    0.02    0.03
  17   0  -1    0.11    0.03
  17   0  -1    0.19    0.03
 -17   0   1    0.16    0.03
  17   0  -1    0.11    0.03
   0   1   0    0.00    0.02
   0  -1   0    0.00    0.02
   0  -1  -1  540.59   15.98
   0   1  -1  531.32   16.60
   0   1  -2  113.79    4.40
   0  -1  -2  115.50    4.46
   0   1   3    3.05    0.19
   0  -1   3    3.84    0.19
   0  -1   3    3.45    0.19
   0   1   4   83.51    2.49
   0  -1   4   83.50    2.49
   0  -1   5    1.65    0.18
   0   1   5    1.69    0.21
   0  -1   6    2.23    0.17
   0   1   6    2.26    0.14
   0   1   6    2.32    0.18
   0   1   6    2.37    0.15
   0   1   6    2.13    0.15
   0   1   6    2.32    0.14
   0  -1   6    1.82    0.15
   0  -1   6    2.36    0.14
   0  -1   6    2.36    0.14
   0  -1   6    2.24    0.14
   0   1   6    1.96    0.13
   0  -1   6    2.20    0.14
   0   1   7    0.42    0.07
   0  -1   7    0.52    0.07
   0   1   7    0.66    0.09
   0  -1   7    0.43    0.06
   0   1   7    0.44    0.07
   0  -1   7    0.43    0.07
   0  -1   7    0.51    0.07
   0  -1   7    0.55    0.08
   0   1   7    0.59    0.07
   0   1   7    0.48    0.07
   0   1   7    0.38    0.06
   0  -1   7    0.43    0.07
   1   1   0  181.67    5.16
   1  -1   1   81.69    2.35
   1  -1  -1   83.48    2.41
   1   1  -2   68.99    3.23
  -1  -1  -2   69.69    2.83
   1  -1  -2   69.87    3.29
  -1   1  -2   70.99    2.84
   1  -1   3   26.33    0.84
  -1   1   3   26.75    0.85
   1   1   3   25.33    0.82
  -1  -1   3   25.81    0.82
  -1   1   4   19.16    0.61
  -1   1   4   20.97    0.71
   1  -1   4   20.08    0.70
   1   1   4   19.73    0.70
  -1  -1   4   20.77    0.71
  -1  -1   4   19.67    0.61
   1  -1   5    0.52    0.13
  -1   1   5    0.65    0.14
  -1  -1   5    0.36    0.11
   1   1   5    0.50    0.13
  -1   1   6    0.32    0.07
   1  -1   6    0.30    0.08
  -1   1   6    0.23    0.05
  -1   1   6    0.32    0.07
   1  -1   6    0.23    0.07
   1  -1   6    0.29    0.07
   1  -1   6    0.21    0.07
  -1   1   6    0.36    0.07
  -1   1   6    0.26    0.09
   1  -1   6    0.19    0.06
   1  -1   6    0.24    0.09
  -1   1   6    0.25    0.07
  -1   1   6    0.23    0.07
   1   1   6    0.22    0.08
   1   1   6    0.28    0.07
   1   1   6    0.24    0.07
  -1  -1   6    0.28    0.07
  -1  -1   6    0.18    0.07
  -1  -1   6    0.19    0.07
   1   1   6    0.23    0.06
   1   1   6    0.16    0.07
   1   1   6    0.26    0.07
  -1  -1   6    0.29    0.09
  -1  -1   6    0.23    0.05
  -1  -1   6    0.24    0.07
  -1  -1   6    0.20    0.07
  -1   1   7    0.10    0.06
  -1   1   7    0.02    0.04
  -1   1   7    0.06    0.06
   1  -1   7    0.07    0.05
  -1   1   7    0.00    0.05
   1  -1   7    0.00    0.05
   1  -1   7   -0.07    0.05
  -1   1   7    0.08    0.05
  -1   1   7    0.02    0.05
   1  -1   7    0.07    0.05
   1  -1   7    0.04    0.05
   1  -1   7    0.02    0.06
  -1  -1   7    0.08    0.05
  -1  -1   7    0.13    0.06
   1   1   7    0.08    0.07
   1   1   7    0.02    0.04
   1   1   7   -0.01    0.05
  -1  -1   7    0.01    0.04
   1   1   7    0.01    0.05
   1   1   7    0.02    0.05
   1   1   7    0.04    0.05
  -1  -1   7   -0.01    0.05
  -1  -1   7    0.13    0.05
   2   1   0    0.05    0.04
   2  -1   0    0.15    0.05
   2  -1   1  339.43    9.66
   2   1  -1  340.62    9.66
   2  -1  -1  346.46    9.83
   2   1   1  345.32    9.83
  -2   1   2   97.61    2.83
  -2  -1   2   97.50    2.81
  -2   1   3   18.72    0.61
   2  -1   3   17.86    0.61
  -2  -1   3   19.65    0.62
   2   1   3   17.42    0.61
   2  -1   4    2.03    0.17
  -2   1   4    2.52    0.18
  -2   1   4    2.09    0.12
  -2  -1   4    1.89    0.17
  -2  -1   4    2.11    0.12
   2   1   4    2.14    0.17
  -2  -1   4    1.95    0.17
   2  -1   5    0.53    0.12
  -2   1   5    0.37    0.06
  -2   1   5    0.45    0.12
  -2  -1   5    0.36    0.06
   2   1   5    0.37    0.12
  -2  -1   5    0.42    0.11
  -2   1   6    2.02    0.17
   2  -1   6    1.76    0.12
  -2   1   6    1.76    0.11
  -2   1   6    1.87    0.14
   2  -1   6    1.63    0.13
  -2   1   6    1.82    0.12
  -2   1   6    1.71    0.11
   2  -1   6    1.85    0.16
   2  -1   6    1.55    0.13
   2  -1   6    1.69    0.14
   2  -1   6    1.74    0.13
  -2   1   6    1.65    0.13
  -2   1   6    1.79    0.13
   2   1   6    1.89    0.13
   2   1   6    1.73    0.13
  -2  -1   6    1.60    0.11
  -2  -1   6    1.82    0.12
  -2  -1   6    2.03    0.13
   2   1   6    1.65    0.12
   2   1   6    1.83    0.12
  -2  -1   6    1.90    0.13
  -2  -1   6    1.82    0.17
   2   1   6    1.71    0.14
   2   1   6    2.02    0.17
  -2  -1   6    1.74    0.13
  -2  -1   6    1.69    0.11
   2  -1   7    0.94    0.10
  -2   1   7    0.98    0.10
  -2   1   7    0.90    0.09
   2  -1   7    0.92    0.09
   2  -1   7    0.90    0.10
   2  -1   7    1.01    0.10
   2  -1   7    0.96    0.11
  -2   1   7    1.13    0.12
  -2   1   7    0.86    0.08
  -2   1   7    0.93    0.10
   2  -1   7    0.80    0.08
  -2  -1   7    1.03    0.10
   2   1   7    0.97    0.10
   2   1   7    1.08    0.10
   2   1   7    1.02    0.10
   2   1   7    0.87    0.08
   2   1   7    0.93    0.10
   2   1   7    0.97    0.12
  -2  -1   7    1.18    0.11
  -2  -1   7    0.98    0.09
  -2  -1   7    0.98    0.08
  -2  -1   7    1.17    0.11
   3   1   0  994.43   28.97
   3  -1   0 1000.00   29.17
   3   1  -1  148.70    4.28
   3  -1   1  143.86    4.28
   3  -1  -1  152.32    4.33
   3   1   1  142.66    4.31
   3   1  -2   66.79    2.05
  -3   1   2   69.13    1.97
   3  -1   2   67.12    2.09
   3  -1  -2   65.32    2.04
  -3  -1   2   69.73    1.95
   3   1   2   66.05    1.97
  -3   1   3   18.11    0.59
  -3   1   3   18.84    0.62
   3  -1   3   17.79    0.61
   3   1   3   17.58    0.61
  -3  -1   3   19.17    0.62
  -3  -1   3   18.27    0.59
  -3   1   4    6.46    0.31
  -3   1   4    6.33    0.25
   3  -1   4    6.42    0.31
  -3  -1   4    6.49    0.25
   3   1   4    6.17    0.31
  -3  -1   4    6.49    0.31
  -3   1   5    0.45    0.07
  -3   1   5    0.40    0.06
  -3   1   5    0.34    0.11
   3  -1   5    0.46    0.08
  -3   1   5    0.40    0.07
   3  -1   5    0.53    0.12
   3  -1   5    0.46    0.07
   3  -1   5    0.43    0.08
   3  -1   5    0.48    0.07
  -3   1   5    0.54    0.07
   3   1   5    0.49    0.07
  -3  -1   5    0.42    0.12
   3   1   5    0.47    0.10
   3   1   5    0.39    0.08
   3   1   5    0.53    0.08
  -3  -1   5    0.43    0.07
   3   1   5    0.54    0.07
  -3  -1   5    0.52    0.08
   3   1   5    0.38    0.12
  -3  -1   5    0.37    0.06
  -3  -1   5    0.55    0.07
  -3   1   6    2.54    0.15
   3  -1   6    2.57    0.17
  -3   1   6    2.75    0.18
  -3   1   6    2.49    0.13
  -3   1   6    2.51    0.14
  -3   1   6    2.39    0.13
  -3   1   6    2.50    0.14
   3  -1   6    2.20    0.14
   3  -1   6    2.51    0.16
  -3   1   6    2.22    0.15
   3  -1   6    2.43    0.15
   3  -1   6    2.38    0.14
   3   1   6    2.77    0.15
   3   1   6    2.88    0.18
  -3  -1   6    2.63    0.18
   3   1   6    2.30    0.15
  -3  -1   6    2.68    0.14
  -3  -1   6    2.20    0.12
   3   1   6    2.33    0.14
  -3  -1   6    2.33    0.13
  -3  -1   6    2.52    0.15
  -3  -1   6    2.26    0.13
  -3  -1   6    2.32    0.13
  -3  -1   6    2.48    0.14
   3   1   6    2.48    0.16
  -3   1   7    0.83    0.11
  -3   1   7    0.75    0.08
   3  -1   7    0.73    0.08
  -3   1   7    0.53    0.06
   3  -1   7    0.76    0.09
   3  -1   7    0.68    0.08
  -3   1   7    0.57    0.07
  -3   1   7    0.90    0.09
   3  -1   7    0.81    0.09
   3   1   7    0.81    0.08
   3   1   7    0.67    0.09
  -3  -1   7    0.80    0.08
  -3  -1   7    0.69    0.11
   3   1   7    0.70    0.08
  -3  -1   7    0.81    0.10
  -3  -1   7    0.83    0.09
   3   1   7    0.74    0.07
  -3  -1   7    0.65    0.08
   3   1   7    0.74    0.09
   4  -1   0  147.34    4.31
   4   1   0  142.74    4.29
   4   1  -1  240.49    6.82
   4  -1   1  228.54    6.80
   4   1   1  240.80    7.08
   4  -1  -1  247.24    7.09
   4  -1   2   75.99    2.38
   4   1  -2   80.98    2.39
  -4   1   2   74.62    2.23
   4   1   2   79.18    2.41
   4   1   2   76.79    2.26
   4  -1  -2   80.00    2.42
  -4  -1   2   76.15    2.25
  -4   1   3   13.51    0.44
   4  -1   3   13.14    0.47
  -4   1   3   13.39    0.47
   4   1   3   12.61    0.45
  -4  -1   3   12.55    0.41
   4   1   3   11.32    0.41
  -4  -1   3   13.15    0.45
  -4   1   4    4.08    0.19
  -4   1   4    4.02    0.24
   4  -1   4    3.94    0.23
  -4  -1   4    4.31    0.23
  -4  -1   4    3.96    0.19
   4   1   4    3.50    0.23
  -4   1   5    9.11    0.33
  -4   1   5    9.19    0.34
   4  -1   5    8.19    0.41
   4  -1   5    9.69    0.36
  -4   1   5    9.38    0.42
  -4   1   5    9.73    0.32
   4  -1   5    9.23    0.33
  -4   1   5    9.22    0.32
   4  -1   5    9.30    0.32
   4  -1   5    9.21    0.33
  -4   1   5    9.02    0.33
  -4   1   5    9.50    0.31
   4  -1   5    9.15    0.36
   4   1   5    8.72    0.35
  -4  -1   5    8.91    0.31
   4   1   5    8.78    0.32
  -4  -1   5    9.06    0.32
   4   1   5    9.45    0.35
  -4  -1   5    9.23    0.31
   4   1   5    8.58    0.31
  -4  -1   5    9.25    0.34
   4   1   5    9.21    0.33
  -4  -1   5    9.20    0.33
  -4  -1   5    8.97    0.42
  -4  -1   5    9.27    0.31
   4   1   5    8.09    0.41
   4   1   5    8.87    0.32
  -4   1   6    1.27    0.12
  -4   1   6    1.58    0.11
  -4   1   6    1.52    0.11
  -4   1   6    1.67    0.15
   4  -1   6    1.46    0.12
   4  -1   6    1.45    0.13
   4  -1   6    1.40    0.12
   4  -1   6    1.64    0.15
  -4   1   6    1.46    0.12
  -4   1   6    1.50    0.11
   4   1   6    1.55    0.15
   4   1   6    1.61    0.13
   4   1   6    1.23    0.12
  -4  -1   6    1.49    0.11
   4   1   6    1.52    0.12
  -4  -1   6    1.74    0.15
  -4  -1   6    1.51    0.12
  -4  -1   6    1.46    0.11
  -4  -1   6    1.28    0.10
   4   1   6    1.42    0.11
  -4  -1   6    1.45    0.10
  -4   1   7    0.32    0.05
  -4   1   7    0.39    0.06
  -4   1   7    0.25    0.04
   4  -1   7    0.38    0.07
  -4   1   7    0.47    0.08
  -4   1   7    0.35    0.05
   4  -1   7    0.35    0.07
   4  -1   7    0.34    0.06
   4  -1   7    0.34    0.06
  -4   1   7    0.53    0.06
  -4   1   7    0.26    0.05
   4   1   7    0.38    0.08
  -4  -1   7    0.27    0.04
  -4  -1   7    0.26    0.05
   4   1   7    0.32    0.06
   4   1   7    0.25    0.06
  -4  -1   7    0.39    0.06
   4   1   7    0.33    0.06
  -4  -1   7    0.43    0.06
  -4  -1   7    0.34    0.07
   4   1   7    0.33    0.06
  -4  -1   7    0.36    0.06
   5  -1   0   11.54    0.55
   5   1   0   11.68    0.55
   5  -1   1  387.93   11.16
   5   1  -1  386.06   11.16
   5   1   1  391.34   11.15
   5  -1  -1  388.66   11.16
   5  -1  -1  380.08   10.95
   5  -1   2   22.14    0.88
   5   1  -2   22.45    0.88
   5  -1  -2   23.15    0.92
   5   1   2   23.37    0.90
  -5   1   3    7.22    0.27
  -5  -1   3    6.86    0.26
  -5   1   4    8.08    0.31
  -5  -1   4    7.85    0.30
  -5  -1   4    7.67    0.40
   5  -1   5    3.47    0.17
   5  -1   5    3.04    0.17
  -5   1   5    3.28    0.17
  -5   1   5    3.50    0.17
  -5   1   5    3.81    0.19
  -5   1   5    3.86    0.16
  -5   1   5    3.26    0.16
   5  -1   5    3.68    0.17
   5  -1   5    3.41    0.19
   5  -1   5    3.81    0.21
   5   1   5    3.94    0.18
  -5  -1   5    3.59    0.17
   5   1   5    3.80    0.21
  -5  -1   5    3.52    0.18
  -5  -1   5    3.98    0.20
  -5  -1   5    3.73    0.17
  -5  -1   5    3.79    0.19
  -5  -1   5    3.69    0.28
   5   1   5    3.51    0.20
   5   1   5    3.45    0.20
  -5  -1   5    3.82    0.17
   5   1   5    3.42    0.17
   5  -1   6    0.32    0.08
   5  -1   6    0.27    0.06
  -5   1   6    0.34    0.08
  -5   1   6    0.28    0.07
  -5   1   6    0.29    0.06
   5  -1   6    0.28    0.07
   5  -1   6    0.23    0.07
  -5   1   6    0.28    0.06
  -5   1   6    0.36    0.07
  -5  -1   6    0.26    0.06
  -5  -1   6    0.20    0.06
   5   1   6    0.24    0.06
   5   1   6    0.26    0.06
  -5  -1   6    0.37    0.09
   5   1   6    0.28    0.08
  -5  -1   6    0.30    0.06
   5   1   6    0.38    0.08
   5   1   6    0.38    0.07
  -5  -1   6    0.37    0.06
  -5   1   7    0.14    0.04
   5  -1   7    0.20    0.06
   5  -1   7    0.19    0.05
   5  -1   7    0.14    0.05
   5  -1   7    0.32    0.06
  -5   1   7    0.23    0.05
  -5   1   7    0.29    0.07
  -5   1   7    0.15    0.04
  -5   1   7    0.25    0.06
  -5   1   7    0.11    0.04
  -5  -1   7    0.20    0.04
   5   1   7    0.12    0.05
  -5  -1   7    0.25    0.06
   5   1   7    0.21    0.07
   5   1   7    0.30    0.05
  -5  -1   7    0.28    0.06
  -5  -1   7    0.24    0.06
   5   1   7    0.23    0.05
  -5  -1   7    0.15    0.04
  -5  -1   7    0.19    0.04
   6  -1   0    1.43    0.20
   6   1   0    1.37    0.19
   6   1   0    1.23    0.10
   6  -1   0    1.15    0.10
   6  -1   1  181.86    5.47
   6  -1   1  192.99    5.75
   6   1  -1  200.89    5.76
   6  -1  -1  192.22    5.64
   6  -1  -1  203.06    5.92
   6   1   1  195.86    5.88
   6   1  -2    3.91    0.16
   6   1  -2    3.71    0.32
   6  -1   2    3.04    0.29
   6  -1  -2    3.48    0.32
   6   1   2    3.58    0.15
   6   1   2    3.17    0.29
  -6   1   3    8.83    0.33
  -6  -1   3    8.71    0.32
  -6   1   4    1.25    0.12
  -6  -1   4    1.37    0.13
   6  -1   5   11.99    0.43
  -6   1   5   12.39    0.40
   6   1  -5   11.63    0.44
   6  -1   5   10.93    0.40
  -6   1   5   12.09    0.40
   6  -1   5   11.42    0.39
   6  -1   5   11.49    0.40
  -6   1   5   12.55    0.43
   6  -1   5   11.68    0.44
  -6   1   5   12.03    0.41
   6   1   5   12.08    0.43
   6   1   5   11.65    0.44
  -6  -1   5   11.70    0.40
  -6  -1   5   11.77    0.39
  -6  -1   5   10.81    0.52
   6   1   5   11.44    0.40
  -6  -1   5   12.08    0.38
  -6  -1   5   11.84    0.40
   6   1   5   11.48    0.40
  -6  -1   5   11.89    0.43
   6  -1   6    1.33    0.11
  -6   1   6    1.53    0.14
  -6   1   6    1.28    0.11
   6  -1   6    1.15    0.10
  -6   1   6    1.16    0.10
  -6   1   6    1.16    0.11
   6  -1   6    1.00    0.11
   6  -1   6    1.36    0.14
  -6   1   6    1.24    0.10
  -6  -1   6    1.05    0.09
  -6  -1   6    1.08    0.10
   6   1   6    1.16    0.11
  -6  -1   6    1.11    0.11
   6   1   6    1.21    0.13
  -6  -1   6    1.29    0.13
  -6  -1   6    1.15    0.10
   6   1   6    1.11    0.10
   6   1   6    0.95    0.10
   6  -1   7    0.07    0.07
  -6   1   7    0.07    0.03
  -6   1   7    0.01    0.03
  -6   1   7    0.12    0.05
  -6   1   7    0.07    0.04
   6  -1   7    0.02    0.04
  -6   1   7    0.08    0.04
  -6   1   7    0.07    0.03
  -6  -1   7    0.04    0.04
  -6  -1   7    0.06    0.03
  -6  -1   7    0.02    0.03
   6   1   7    0.06    0.04
   6   1   7    0.06    0.05
   6   1   7    0.09    0.04
  -6  -1   7    0.06    0.03
  -6  -1   7    0.07    0.04
   6   1   7    0.07    0.04
   7  -1   0   13.32    0.48
   7   1   0   13.16    0.43
   7   1   0   13.42    0.48
   7  -1   0   14.27    0.72
   7   1   0   14.37    0.72
   7  -1   1   96.06    3.06
   7   1  -1   90.10    2.69
   7   1  -1   94.43    3.05
   7  -1  -1   98.28    3.08
   7   1   1   95.89    3.05
   7  -1  -1   91.62    2.69
   7   1   1   89.30    2.69
   7   1  -2  134.89    3.80
   7   1  -2  137.14    4.19
   7  -1   2  125.80    4.42
   7  -1  -2  137.47    3.83
   7   1   2  134.26    3.81
   7   1   2  126.84    4.36
   7  -1  -2  134.75    4.20
  -7   1   3    6.74    0.28
   7   1  -3    7.18    0.28
   7  -1  -3    6.83    0.28
  -7  -1   3    6.71    0.28
  -7   1   4    9.78    0.38
   7   1  -4   10.69    0.39
   7  -1  -4   10.29    0.39
  -7  -1   4   10.14    0.39
   7  -1   5    9.89    0.36
  -7   1   5   10.64    0.36
   7  -1   5   10.13    0.40
   7  -1   5    9.69    0.35
   7   1  -5   11.22    0.41
   7  -1   5   10.77    0.39
  -7   1   5   10.79    0.37
  -7   1   5   11.14    0.40
  -7  -1   5   11.12    0.73
   7   1   5   10.37    0.41
  -7  -1   5   11.05    0.41
   7   1   5   10.12    0.37
  -7  -1   5   10.80    0.38
   7   1   5   10.82    0.39
  -7  -1   5   11.09    0.36
   7  -1  -5   10.71    0.42
   7  -1   6    4.64    0.21
   7  -1   6    4.94    0.22
   7  -1   6    4.54    0.19
  -7   1   6    4.73    0.20
  -7   1   6    4.88    0.19
  -7   1   6    4.96    0.23
  -7   1   6    4.59    0.25
  -7   1   6    4.97    0.20
  -7  -1   6    4.94    0.19
  -7  -1   6    5.13    0.20
   7   1   6    4.60    0.21
   7   1   6    4.80    0.23
  -7  -1   6    4.38    0.19
   7   1   6    4.29    0.21
   7   1   6    4.83    0.20
  -7  -1   6    4.58    0.22
   8  -1   0   11.41    0.38
   8   1   0   11.34    0.39
   8  -1   0   11.89    0.70
   8  -1   0   11.62    0.44
   8   1   0   11.62    0.68
   8  -1   1    1.16    0.25
   8  -1   1    1.17    0.09
   8   1  -1    1.34    0.09
   8   1  -1    1.33    0.27
   8  -1  -1    0.95    0.22
   8   1   1    1.30    0.09
   8   1   1    2.05    0.28
   8  -1  -1    1.32    0.09
   8   1  -2   44.80    1.35
   8  -1  -2   41.58    1.22
   8   1   2   39.02    1.20
  -8   1   3    1.14    0.11
   8   1  -3    1.14    0.11
   8  -1  -3    0.94    0.10
  -8  -1   3    1.08    0.11
  -8   1   4    7.70    0.27
  -8   1   4    7.43    0.28
   8   1  -4    8.30    0.33
  -8   1   4    7.73    0.32
   8  -1   4    7.43    0.31
   8  -1  -4    8.26    0.33
   8   1   4    7.28    0.32
  -8  -1   4    7.53    0.27
  -8  -1   4    7.85    0.32
   8   1   4    7.30    0.28
  -8   1   5    1.69    0.12
  -8   1   5    1.56    0.11
   8   1  -5    1.58    0.14
   8  -1   5    1.73    0.15
  -8   1   5    1.59    0.14
  -8  -1   5    1.47    0.12
   8   1   5    1.89    0.12
   8   1   5    1.80    0.15
  -8  -1   5    1.63    0.11
   8  -1  -5    1.44    0.14
  -8  -1   5    1.71    0.14
   8  -1   6    0.52    0.09
  -8   1   6    0.42    0.06
  -8   1   6    0.51    0.06
  -8   1   6    0.39    0.06
  -8   1   6    0.42    0.09
   8  -1   6    0.35    0.07
  -8  -1   6    0.51    0.07
   8   1   6    0.42    0.06
  -8  -1   6    0.54    0.09
  -8  -1   6    0.42    0.07
  -8  -1   6    0.51    0.06
   8   1   6    0.42    0.09
   8   1   6    0.40    0.07
   9   1   0   19.20    0.99
   9  -1   0   17.84    0.97
   9  -1   0   18.39    0.60
   9  -1   0   18.18    0.66
   9   1   0   19.02    0.60
   9  -1   1    8.78    0.32
   9   1  -1    9.65    0.33
   9   1  -1    8.48    0.62
   9  -1   1    8.15    0.61
   9   1   1    9.08    0.33
   9   1   1    9.04    0.63
   9  -1  -1    9.43    0.34
   9  -1  -1    8.65    0.63
   9   1  -2   32.76    1.02
   9  -1  -2   33.01    1.03
   9   1  -3    2.54    0.16
   9  -1  -3    2.50    0.16
  -9   1   4    6.54    0.25
  -9   1   4    6.64    0.30
   9  -1   4    6.33    0.29
  -9   1   4    6.72    0.24
   9   1  -4    7.22    0.30
   9   1   4    6.17    0.24
  -9  -1   4    6.44    0.24
  -9  -1   4    6.18    0.24
  -9  -1   4    6.64    0.29
   9  -1  -4    6.49    0.29
   9   1   4    6.15    0.28
  -9   1   5    0.75    0.08
  -9   1   5    0.81    0.11
   9  -1   5    0.93    0.11
  -9   1   5    0.76    0.09
  -9  -1   5    0.82    0.08
   9   1   5    0.83    0.08
  -9  -1   5    0.84    0.11
   9   1   5    0.88    0.12
  -9  -1   5    0.82    0.10
  -9   1   6    0.48    0.06
  -9   1   6    0.50    0.08
   9  -1   6    0.54    0.08
  -9   1   6    0.41    0.06
  -9   1   6    0.56    0.07
  -9   1   6    0.51    0.06
  -9  -1   6    0.45    0.06
  -9  -1   6    0.54    0.08
   9   1   6    0.45    0.07
  -9  -1   6    0.39    0.06
   9   1   6    0.53    0.09
  -9  -1   6    0.51    0.06
  10  -1   0    2.16    0.13
  10   1   0    2.10    0.13
  10   1  -1    4.36    0.21
  10   1   1    3.94    0.19
  10  -1  -1    4.08    0.20
  10   1  -2   13.08    0.47
  10  -1  -2   13.05    0.47
 -10   1   3    0.04    0.04
  10   1  -3    0.03    0.03
  10   1  -3    0.05    0.05
  10  -1   3    0.02    0.06
  10   1  -3    0.03    0.04
  10   1  -3   -0.01    0.03
  10  -1  -3    0.02    0.05
  10  -1  -3    0.02    0.03
  10  -1  -3    0.03    0.03
 -10  -1   3    0.03    0.04
  10   1   3    0.03    0.06
  10  -1  -3    0.01    0.03
  10  -1   4    1.75    0.15
 -10   1   4    1.89    0.12
 -10   1   4    2.13    0.11
 -10   1   4    2.02    0.16
  10   1  -4    2.16    0.16
 -10  -1   4    2.01    0.11
 -10  -1   4    1.93    0.15
 -10  -1   4    1.89    0.12
  10   1   4    1.95    0.16
  10  -1  -4    2.10    0.16
  10  -1   5    0.94    0.11
 -10   1   5    0.73    0.09
 -10   1   5    0.88    0.13
 -10   1   5    0.90    0.08
 -10  -1   5    0.84    0.08
 -10  -1   5    0.90    0.11
  10   1   5    0.99    0.12
 -10   1   6    0.16    0.06
 -10   1   6    0.10    0.04
  10  -1   6    0.11    0.06
 -10   1   6    0.08    0.03
 -10  -1   6    0.08    0.04
 -10  -1   6    0.13    0.04
 -10  -1   6    0.04    0.04
 -10  -1   6    0.07    0.05
  10   1   6    0.10    0.06
 -10  -1   6    0.13    0.04
  11  -1   0   94.96    2.77
  11   1   0   94.99    2.77
  11   1  -1    3.83    0.20
  11   1   1    3.15    0.18
  11  -1  -1    3.28    0.18
  11   1  -2    3.66    0.15
  11   1  -2    3.96    0.21
  11   1  -2    3.50    0.16
  11   1  -2    3.47    0.15
  11   1  -2    3.39    0.15
  11  -1  -2    3.57    0.16
  11  -1  -2    3.82    0.20
  11   1   2    3.61    0.20
  11  -1  -2    3.72    0.15
  11   1   2    3.41    0.15
  11  -1  -2    3.38    0.15
  11  -1   3   18.64    0.64
 -11   1   3   19.40    0.61
  11   1  -3   19.76    0.60
  11   1  -3   18.87    0.59
  11   1  -3   20.06    0.67
  11   1  -3   19.76    0.60
  11   1  -3   18.02    0.59
  11  -1  -3   19.23    0.60
  11   1   3   18.59    0.64
  11  -1  -3   19.49    0.66
  11  -1  -3   19.55    0.60
  11  -1  -3   19.19    0.60
 -11  -1   3   20.08    0.62
 -11   1   4    2.37    0.13
 -11   1   4    1.99    0.15
  11   1  -4    2.05    0.15
  11  -1   4    2.43    0.16
 -11  -1   4    2.12    0.16
 -11  -1   4    2.13    0.12
  11   1   4    2.31    0.16
 -11  -1   4    2.08    0.11
  11  -1  -4    2.24    0.16
 -11   1   5    0.17    0.04
 -11   1   5    0.12    0.04
  11  -1   5    0.22    0.07
 -11  -1   5    0.11    0.04
  11   1   5    0.16    0.07
  12  -1   0   26.42    0.82
  12  -1   0   25.58    0.77
  12   1   0   24.81    0.77
  12  -1   0   25.05    0.77
  12   1   0   25.02    0.77
  12   1   0   25.51    0.77
  12  -1   0   24.66    0.77
  12   1   0   25.95    0.83
  12   1  -1    1.87    0.14
  12  -1   1    1.79    0.10
  12   1  -1    1.68    0.10
  12   1  -1    1.69    0.10
  12  -1   1    1.80    0.10
  12   1  -1    1.65    0.10
  12   1   1    1.79    0.10
  12   1   1    1.63    0.10
  12  -1  -1    1.76    0.10
  12  -1  -1    1.60    0.13
  12  -1  -1    1.71    0.10
  12  -1  -1    1.80    0.10
  12  -1  -1    1.65    0.10
  12   1   1    1.70    0.13
 -12   1   2    6.58    0.25
  12   1  -2    6.50    0.23
  12   1  -2    6.35    0.23
  12   1  -2    6.39    0.29
  12  -1   2    5.85    0.27
  12   1  -2    6.32    0.24
  12  -1   2    5.59    0.28
  12  -1  -2    6.41    0.23
  12  -1  -2    6.31    0.23
  12  -1  -2    6.67    0.29
  12   1   2    6.05    0.27
  12   1   2    5.99    0.23
  12  -1  -2    6.31    0.23
  12   1  -3   10.61    0.35
 -12   1   3   10.44    0.37
  12  -1   3   10.52    0.40
  12   1  -3   10.60    0.41
  12   1  -3   10.33    0.35
  12   1  -3   10.69    0.35
 -12  -1   3   10.58    0.37
  12   1   3   10.47    0.40
  12  -1  -3   10.20    0.35
  12  -1  -3   10.05    0.41
  12  -1  -3   10.90    0.35
  12  -1  -3   10.87    0.35
 -12   1   4    0.71    0.08
  12  -1   4    0.85    0.12
  12   1   4    0.89    0.12
 -12  -1   4    0.64    0.07
 -12   1   5    1.26    0.08
  12  -1   5    1.49    0.12
 -12  -1   5    1.52    0.08
  12   1   5    1.75    0.13
  13  -1   0   23.12    0.70
  13   1   0   22.67    0.70
  13   1   0   22.30    0.76
  13   1   0   23.12    0.70
  13  -1   0   23.09    0.70
  13  -1   0   22.88    0.70
  13   1   0   23.15    0.70
  13  -1   1    0.31    0.05
  13   1  -1    0.51    0.06
  13  -1   1    0.44    0.06
  13   1  -1    0.48    0.09
  13   1  -1    0.44    0.06
  13   1  -1    0.57    0.07
  13   1   1    0.44    0.06
  13   1   1    0.57    0.07
  13  -1  -1    0.35    0.05
  13  -1  -1    0.47    0.09
  13  -1  -1    0.41    0.06
  13  -1  -1    0.39    0.06
 -13   1   2    6.75    0.26
  13   1  -2    7.07    0.25
  13   1  -2    7.25    0.31
  13  -1   2    6.64    0.25
  13   1  -2    7.09    0.25
  13   1  -2    6.94    0.25
  13  -1  -2    6.94    0.30
 -13  -1   2    7.30    0.27
  13  -1  -2    6.73    0.25
  13  -1  -2    6.51    0.24
  13  -1  -2    6.95    0.25
  13  -1  -2    6.72    0.25
  13   1   2    6.40    0.24
  13   1  -3    1.61    0.09
  13   1  -3    1.45    0.09
 -13   1   3    1.58    0.11
  13   1  -3    1.46    0.09
  13  -1  -3    1.56    0.09
 -13  -1   3    1.54    0.11
  13  -1  -3    1.42    0.09
  13  -1  -3    1.57    0.10
  13   1   3    1.44    0.14
  13  -1  -3    1.50    0.09
 -13   1   4    0.61    0.07
  13  -1   4    0.70    0.09
  13   1  -4    0.53    0.06
 -13  -1   4    0.55    0.06
  13   1   4    0.80    0.10
  13  -1  -4    0.58    0.06
  13   1  -5    0.10    0.03
  13  -1  -5    0.10    0.03
  14  -1   0    2.15    0.11
  14   1   0    2.20    0.15
  14   1   0    2.18    0.11
  14   1   0    2.11    0.11
  14  -1   0    2.04    0.11
  14  -1   0    1.93    0.11
  14   1   0    2.01    0.11
  14  -1   1    1.53    0.09
  14  -1   1    1.42    0.09
  14   1  -1    1.57    0.10
  14   1  -1    1.48    0.13
  14   1  -1    1.51    0.09
  14   1  -1    1.55    0.09
  14   1   1    1.45    0.09
  14  -1  -1    1.52    0.09
  14  -1  -1    1.34    0.12
  14  -1  -1    1.61    0.09
  14  -1  -1    1.49    0.09
  14   1   1    1.44    0.09
  14   1  -2    0.97    0.08
  14   1  -2    1.13    0.08
  14   1  -2    1.03    0.07
  14  -1   2    1.05    0.08
 -14   1   2    1.11    0.09
  14   1  -2    1.05    0.08
  14  -1  -2    1.10    0.08
  14  -1  -2    1.09    0.08
  14  -1  -2    1.03    0.07
  14  -1  -2    1.01    0.08
 -14  -1   2    1.16    0.09
  14  -1  -2    0.91    0.08
  14   1   2    0.99    0.08
 -14   1   3    0.36    0.06
  14   1  -3    0.35    0.05
  14   1  -3    0.35    0.05
  14   1  -3    0.38    0.05
 -14  -1   3    0.37    0.06
  14  -1  -3    0.32    0.05
  14  -1  -3    0.31    0.04
  14  -1  -3    0.30    0.05
  14  -1  -3    0.31    0.05
  14  -1  -3    0.33    0.05
 -14   1   4    0.02    0.03
  14   1  -4    0.06    0.03
 -14  -1   4    0.03    0.03
  14  -1  -4    0.03    0.03
  14  -1  -4    0.01    0.03
  15  -1   0    2.07    0.11
  15  -1   0    2.29    0.11
  15   1   0    2.12    0.11
  15   1   0    2.26    0.11
  15  -1   0    2.36    0.11
  15   1   0    2.15    0.11
  15   1  -1    2.74    0.12
 -15   1   1    2.63    0.13
  15   1  -1    2.60    0.12
  15  -1   1    2.32    0.11
  15   1  -1    2.57    0.12
  15  -1   1    2.55    0.12
  15  -1  -1    2.44    0.12
  15  -1  -1    2.41    0.12
  15  -1  -1    2.59    0.12
  15   1   1    2.45    0.11
  15   1   1    2.18    0.11
 -15   1   2    0.71    0.07
  15   1  -2    0.70    0.06
  15   1  -2    0.58    0.06
  15   1  -2    0.54    0.06
  15   1  -2    0.55    0.06
  15  -1  -2    0.60    0.06
  15  -1  -2    0.61    0.06
  15   1   2    0.67    0.06
 -15  -1   2    0.64    0.07
  15  -1  -2    0.60    0.06
  15  -1  -2    0.59    0.05
  15   1  -3    4.61    0.17
  15   1  -3    4.97    0.17
 -15   1   3    4.76    0.18
  15   1  -3    5.07    0.17
  15   1  -3    4.51    0.16
  15  -1  -3    4.75    0.17
  15  -1  -3    4.60    0.17
 -15  -1   3    4.70    0.18
  15  -1  -3    4.63    0.17
  15  -1  -3    4.92    0.17
 -16   1   0    0.01    0.03
  16   1   0    0.07    0.03
  16  -1   0    0.03    0.03
  16   1   0    0.10    0.03
  16  -1   0    0.04    0.03
  16  -1   0    0.03    0.03
  16   1   0    0.07    0.03
  16   1  -1    1.18    0.07
  16   1  -1    1.10    0.07
 -16   1   1    1.11    0.08
  16  -1   1    1.07    0.07
  16  -1   1    1.09    0.07
  16   1  -1    1.18    0.07
  16  -1  -1    1.14    0.08
  16  -1  -1    1.17    0.07
 -16  -1   1    1.18    0.08
  16  -1  -1    1.15    0.07
  16   1   1    1.11    0.07
  16   1  -2    0.64    0.05
  16   1  -2    0.56    0.05
  16   1  -2    0.66    0.06
 -16   1   2    0.62    0.06
 -16  -1   2    0.60    0.06
  16   1   2    0.58    0.05
  16  -1  -2    0.71    0.06
  16  -1  -2    0.68    0.06
  16  -1  -2    0.63    0.05
  17  -1   0    2.63    0.10
 -17  -1   0    2.53    0.11
  17   1   0    2.53    0.10
  17  -1   0    2.59    0.10
  17   1   0    2.58    0.11
  17   1   0    2.64    0.10
  17  -1   0    2.48    0.10
  17   1  -1    0.57    0.05
 -17   1   1    0.67    0.06
  17   1  -1    0.56    0.05
  17   1  -1    0.70    0.05
 -17  -1   1    0.62    0.05
  17  -1  -1    0.62    0.05
  17  -1  -1    0.55    0.05
  17  -1  -1    0.62    0.05
  17   1   1    0.62    0.05
   0   2   0  415.29   14.18
   0  -2   0  412.56   13.63
   0  -2   1  271.48    7.76
   0  -2  -1  277.55    7.77
   0   2   2    0.56    0.08
   0  -2   2    0.56    0.08
   0  -2   3  141.06    4.16
   0   2   3  147.76    4.17
   0  -2   3  145.18    4.16
   0  -2   4    2.01    0.16
   0   2   4    1.75    0.19
   0   2   5   -0.08    0.08
   0  -2   5    0.12    0.10
   0  -2   6    2.11    0.14
   0   2   6    1.98    0.13
   0  -2   6    1.85    0.16
   0  -2   6    2.06    0.14
   0   2   6    2.24    0.14
   0  -2   6    1.97    0.13
   0  -2   6    2.30    0.14
   0   2   6    2.01    0.17
   0   2   6    1.96    0.13
   0  -2   6    2.01    0.15
   0   2   6    1.92    0.14
   0   2   6    1.95    0.15
   0  -2   7    1.51    0.11
   0   2   7    1.84    0.14
   0  -2   7    1.49    0.10
   0  -2   7    1.55    0.12
   0  -2   7    1.61    0.11
   0  -2   7    1.32    0.11
   0   2   7    1.30    0.11
   0   2   7    1.74    0.12
   0  -2   7    1.65    0.11
   0   2   7    1.34    0.10
   0   2   7    1.54    0.11
   0   2   7    1.79    0.11
   1  -2   0    2.59    0.14
   1  -2   1  105.37    3.04
   1  -2  -1  114.14    3.30
  -1   2   2   18.72    0.60
  -1  -2   2   18.99    0.60
   1   2   2   19.57    0.62
   1  -2   3   12.37    0.46
   1  -2   3   13.56    0.46
  -1   2   3   13.30    0.47
  -1  -2   3   13.38    0.46
  -1  -2   3   11.76    0.46
   1   2   3   13.57    0.46
   1  -2   4   11.15    0.44
  -1   2   4   10.72    0.36
  -1   2   4   11.76    0.46
  -1  -2   4   10.67    0.37
  -1  -2   4   11.28    0.46
  -1  -2   4   11.65    0.45
   1   2   4   11.38    0.46
   1  -2   5    1.27    0.17
  -1   2   5    1.20    0.18
   1   2   5    0.92    0.16
  -1  -2   5    1.28    0.18
  -1   2   6    1.50    0.10
   1  -2   6    1.77    0.12
   1  -2   6    1.73    0.13
  -1   2   6    1.72    0.13
  -1   2   6    1.68    0.13
  -1   2   6    2.07    0.17
  -1   2   6    1.82    0.12
   1  -2   6    1.67    0.13
   1  -2   6    1.72    0.13
   1  -2   6    1.93    0.16
  -1   2   6    1.92    0.12
   1  -2   6    1.79    0.14
  -1   2   6    1.63    0.13
  -1   2   6    1.55    0.13
   1   2   6    1.93    0.13
   1   2   6    1.81    0.13
   1   2   6    1.87    0.12
  -1  -2   6    1.65    0.13
  -1  -2   6    1.66    0.13
  -1  -2   6    1.87    0.13
   1   2   6    1.67    0.12
  -1  -2   6    1.74    0.17
  -1  -2   6    1.53    0.10
  -1  -2   6    1.81    0.13
   1   2   6    1.79    0.14
  -1  -2   6    1.46    0.13
   1   2   6    1.94    0.17
  -1   2   7    0.02    0.05
  -1   2   7    0.03    0.05
  -1   2   7    0.04    0.04
  -1   2   7    0.01    0.05
   1  -2   7    0.00    0.04
   1  -2   7    0.02    0.05
   1  -2   7    0.03    0.05
   1  -2   7    0.01    0.05
   1  -2   7    0.06    0.06
   1  -2   7   -0.02    0.05
  -1   2   7    0.04    0.05
  -1   2   7    0.06    0.07
  -1  -2   7    0.08    0.05
  -1  -2   7    0.06    0.05
   1   2   7   -0.01    0.04
  -1  -2   7    0.12    0.05
   1   2   7    0.04    0.05
   1   2   7    0.00    0.05
  -1  -2   7   -0.01    0.05
   1   2   7    0.00    0.05
   1   2   7    0.07    0.07
  -1  -2   7    0.01    0.06
   1   2   7    0.08    0.05
   2  -2   0   31.80    1.02
   2   2   0   32.43    1.02
   2  -2   1   60.10    1.83
   2   2  -1   61.38    1.82
   2  -2  -1   59.67    1.80
  -2   2   2    3.30    0.16
  -2  -2   2    2.79    0.14
   2  -2  -2    2.09    0.16
   2   2   2    2.91    0.14
  -2   2   3   68.03    2.03
   2  -2   3   68.84    2.02
  -2  -2   3   70.22    2.01
   2   2   3   65.38    2.00
  -2   2   4    3.65    0.23
   2  -2   4    3.76    0.22
  -2   2   4    3.71    0.16
   2   2   4    3.37    0.22
  -2  -2   4    3.59    0.22
  -2  -2   4    3.48    0.23
  -2  -2   4    3.67    0.16
   2   2   4    3.23    0.16
   2  -2   5    8.40    0.40
   2  -2   5    8.87    0.32
  -2   2   5    7.74    0.34
  -2   2   5    8.79    0.41
  -2   2   5    8.37    0.30
   2   2   5    8.02    0.41
  -2  -2   5    8.22    0.40
  -2  -2   5    8.20    0.30
   2   2   5    9.42    0.35
  -2   2   6    0.37    0.06
  -2   2   6    0.52    0.08
  -2   2   6    0.32    0.07
   2  -2   6    0.50    0.09
  -2   2   6    0.33    0.08
  -2   2   6    0.42    0.08
   2  -2   6    0.41    0.08
   2  -2   6    0.31    0.08
   2  -2   6    0.42    0.08
   2  -2   6    0.54    0.09
  -2   2   6    0.53    0.10
  -2   2   6    0.47    0.07
   2  -2   6    0.47    0.08
  -2   2   6    0.33    0.06
  -2  -2   6    0.52    0.08
  -2  -2   6    0.54    0.08
   2   2   6    0.42    0.07
   2   2   6    0.39    0.07
  -2  -2   6    0.47    0.10
  -2  -2   6    0.45    0.08
  -2  -2   6    0.37    0.06
   2   2   6    0.38    0.07
   2   2   6    0.38    0.08
   2   2   6    0.42    0.09
  -2  -2   6    0.50    0.08
   2   2   6    0.44    0.07
   2  -2   7    0.60    0.07
  -2   2   7    0.65    0.07
   2  -2   7    0.65    0.08
  -2   2   7    0.64    0.07
   2  -2   7    0.60    0.08
  -2   2   7    0.79    0.10
  -2   2   7    0.61    0.07
   2  -2   7    0.68    0.08
   2  -2   7    0.53    0.07
  -2   2   7    0.73    0.08
  -2  -2   7    0.64    0.07
  -2  -2   7    0.72    0.08
   2   2   7    0.65    0.07
  -2  -2   7    0.58    0.09
   2   2   7    0.74    0.08
   2   2   7    0.63    0.09
   2   2   7    0.65    0.08
  -2  -2   7    0.66    0.07
  -2  -2   7    0.69    0.08
   2   2   7    0.59    0.07
   2   2   7    0.75    0.08
   3  -2   0  102.29    3.10
   3   2   0  106.11    3.10
   3  -2   1  734.66   21.06
   3   2  -1  752.20   21.46
   3  -2  -1  792.34   21.50
   3   2   1  724.26   21.54
  -3   2   2    2.36    0.13
   3  -2   2    2.53    0.21
   3  -2  -2    2.43    0.19
   3   2   2    2.16    0.12
  -3  -2   2    2.20    0.12
  -3   2   3   54.56    1.59
  -3   2   3   55.94    1.64
   3  -2   3   53.50    1.63
   3   2   3   51.08    1.54
  -3  -2   3   55.09    1.55
   3   2   3   47.82    1.49
  -3  -2   3   51.40    1.50
  -3   2   4    3.19    0.15
   3  -2   4    3.09    0.20
  -3   2   4    2.87    0.20
   3   2   4    3.15    0.21
  -3  -2   4    3.05    0.20
  -3  -2   4    3.20    0.22
   3   2   4    3.24    0.20
  -3  -2   4    3.14    0.16
  -3   2   5    5.87    0.22
  -3   2   5    5.27    0.31
  -3   2   5    5.59    0.22
   3  -2   5    5.43    0.23
   3  -2   5    5.56    0.22
  -3   2   5    5.41    0.23
  -3   2   5    5.45    0.23
   3  -2   5    5.60    0.25
   3  -2   5    5.44    0.31
   3  -2   5    5.10    0.23
  -3   2   5    5.88    0.24
  -3  -2   5    5.70    0.26
  -3  -2   5    5.32    0.23
   3   2   5    5.93    0.23
   3   2   5    5.84    0.27
   3   2   5    5.76    0.25
  -3  -2   5    5.48    0.23
  -3  -2   5    5.61    0.21
   3   2   5    5.72    0.26
  -3  -2   5    5.02    0.31
   3   2   5    5.35    0.32
  -3  -2   5    5.72    0.23
   3   2   5    5.67    0.23
   3  -2   6    1.12    0.12
   3  -2   6    1.01    0.10
  -3   2   6    1.11    0.11
  -3   2   6    1.07    0.12
   3  -2   6    1.35    0.14
  -3   2   6    1.23    0.10
  -3   2   6    1.31    0.11
  -3   2   6    1.46    0.15
   3  -2   6    1.16    0.11
  -3   2   6    1.24    0.10
  -3  -2   6    1.27    0.11
  -3  -2   6    1.31    0.10
   3   2   6    1.08    0.12
  -3  -2   6    1.32    0.11
   3   2   6    1.42    0.12
   3   2   6    1.52    0.14
  -3  -2   6    1.50    0.15
  -3  -2   6    1.17    0.09
  -3  -2   6    1.50    0.12
   3   2   6    1.21    0.11
   3   2   6    1.37    0.13
  -3  -2   6    1.01    0.09
  -3  -2   6    1.29    0.10
   3   2   6    1.15    0.10
  -3   2   7    0.04    0.04
   3  -2   7    0.06    0.06
  -3   2   7    0.12    0.05
   3  -2   7    0.04    0.05
   3  -2   7    0.07    0.05
  -3   2   7    0.04    0.04
   3  -2   7    0.07    0.05
  -3   2   7    0.08    0.07
  -3   2   7    0.08    0.04
  -3   2   7    0.05    0.05
  -3  -2   7    0.08    0.05
  -3  -2   7    0.03    0.04
   3   2   7    0.09    0.06
   3   2   7   -0.01    0.05
  -3  -2   7    0.13    0.05
   3   2   7    0.14    0.05
  -3  -2   7    0.13    0.05
   3   2   7    0.08    0.05
   3   2   7    0.13    0.06
  -3  -2   7    0.07    0.08
   4  -2   0   37.78    1.27
   4   2   0   36.34    1.25
   4   2  -1  295.45    8.44
   4  -2   1  289.03    8.45
   4   2   1  289.04    8.47
   4  -2  -1  297.67    8.49
   4  -2   2   46.49    1.52
  -4   2   2   46.24    1.37
  -4  -2   2   46.22    1.37
   4  -2  -2   48.07    1.55
   4   2   2   45.91    1.38
   4  -2   3   20.30    0.67
  -4   2   3   20.59    0.64
  -4   2   3   20.19    0.67
   4   2   3   19.99    0.65
  -4  -2   3   19.44    0.61
   4   2   3   17.46    0.59
  -4  -2   3   20.28    0.64
  -4   2   4   31.02    1.02
   4  -2   4   30.77    1.01
  -4   2   4   31.11    0.95
   4   2   4   30.58    1.01
  -4  -2   4   30.47    1.00
  -4  -2   4   30.87    0.94
  -4   2   5    1.00    0.10
  -4   2   5    0.99    0.11
  -4   2   5    1.09    0.10
  -4   2   5    1.00    0.16
  -4   2   5    0.95    0.10
   4  -2   5    1.23    0.13
   4  -2   5    0.99    0.16
   4  -2   5    0.81    0.10
  -4   2   5    1.10    0.09
   4  -2   5    0.92    0.11
   4  -2   5    1.04    0.10
   4  -2   5    1.06    0.10
   4   2   5    0.97    0.12
  -4  -2   5    0.97    0.16
  -4  -2   5    0.83    0.21
  -4  -2   5    0.97    0.11
  -4  -2   5    1.18    0.12
   4   2   5    0.68    0.15
   4   2   5    1.02    0.10
  -4  -2   5    0.94    0.10
  -4  -2   5    0.98    0.10
  -4  -2   5    1.07    0.10
   4   2   5    1.23    0.13
  -4  -2   5    1.03    0.09
   4   2   5    1.19    0.10
   4   2   5    1.14    0.11
  -4   2   6    1.28    0.11
  -4   2   6    1.53    0.11
  -4   2   6    1.53    0.12
   4  -2   6    1.48    0.14
   4  -2   6    1.46    0.13
  -4   2   6    1.45    0.10
  -4   2   6    1.22    0.12
  -4   2   6    1.72    0.15
   4  -2   6    1.36    0.12
   4  -2   6    1.36    0.11
   4   2   6    1.39    0.12
   4   2   6    1.75    0.15
  -4  -2   6    1.50    0.15
  -4  -2   6    1.12    0.09
   4   2   6    1.39    0.11
  -4  -2   6    1.32    0.11
   4   2   6    1.41    0.12
  -4  -2   6    1.37    0.11
   4   2   6    1.57    0.12
  -4  -2   6    1.54    0.12
  -4  -2   6    1.57    0.11
   4  -2   7    2.16    0.12
   4  -2   7    2.02    0.11
   4  -2   7    1.98    0.13
  -4   2   7    1.87    0.09
  -4   2   7    2.14    0.10
  -4   2   7    2.38    0.12
  -4   2   7    2.14    0.10
   4  -2   7    2.02    0.12
  -4   2   7    2.25    0.11
  -4   2   7    2.32    0.14
  -4   2   7    1.95    0.11
  -4  -2   7    2.05    0.11
   4   2   7    2.16    0.14
   4   2   7    1.94    0.12
  -4  -2   7    2.26    0.12
   4   2   7    2.32    0.12
  -4  -2   7    1.89    0.09
   4   2   7    2.02    0.11
   4   2   7    2.17    0.11
  -4  -2   7    1.94    0.10
  -4  -2   7    2.40    0.13
   5  -2   0    0.86    0.15
   5   2   0    0.69    0.14
   5   2  -1  114.29    3.48
   5  -2   1  112.86    3.48
   5  -2  -1  119.21    3.55
   5   2   1  116.59    3.52
   5  -2  -1  109.62    3.32
   5  -2   2   15.88    0.69
   5   2  -2   16.46    0.70
   5  -2  -2   17.77    0.76
   5   2   2   17.19    0.74
  -5   2   3   23.95    0.74
  -5  -2   3   23.16    0.72
   5   2   3   22.59    0.71
  -5   2   4    0.61    0.08
  -5  -2   4    0.59    0.08
  -5  -2   4    0.48    0.10
  -5   2   5   19.63    0.61
   5  -2   5   20.29    0.65
  -5   2   5   19.32    0.62
   5  -2   5   19.16    0.62
   5  -2   5   18.92    0.62
  -5   2   5   18.85    0.62
   5  -2   5   20.06    0.62
   5  -2   5   19.48    0.66
  -5   2   5   20.38    0.60
  -5   2   5   20.38    0.65
  -5  -2   5   20.36    0.61
  -5  -2   5   20.12    0.62
  -5  -2   5   20.06    0.63
  -5  -2   5   19.65    0.63
   5   2   5   18.83    0.62
   5   2   5   19.79    0.62
  -5  -2   5   20.37    0.65
  -5  -2   5   18.80    0.76
  -5  -2   5   19.08    0.61
   5   2   5   19.25    0.66
   5   2   5   19.07    0.62
   5   2   5   20.94    0.65
  -5   2   6    1.03    0.09
  -5   2   6    1.01    0.10
   5  -2   6    0.95    0.09
  -5   2   6    1.08    0.13
  -5   2   6    0.98    0.10
  -5   2   6    0.88    0.10
   5  -2   6    0.88    0.10
   5  -2   6    0.93    0.11
   5  -2   6    1.04    0.12
  -5   2   6    1.06    0.10
   5   2   6    1.10    0.10
  -5  -2   6    1.03    0.09
  -5  -2   6    1.02    0.10
   5   2   6    0.86    0.11
  -5  -2   6    0.98    0.10
  -5  -2   6    0.98    0.13
   5   2   6    1.26    0.14
   5   2   6    0.95    0.09
  -5  -2   6    1.09    0.10
  -5  -2   6    1.02    0.08
   5   2   6    1.02    0.10
   5  -2   7    0.75    0.10
  -5   2   7    1.05    0.09
   5  -2   7    0.82    0.08
  -5   2   7    0.97    0.07
  -5   2   7    0.84    0.07
   5  -2   7    0.94    0.08
  -5   2   7    0.72    0.06
  -5   2   7    0.98    0.08
  -5   2   7    0.90    0.07
   5  -2   7    0.83    0.08
  -5   2   7    1.04    0.11
  -5  -2   7    0.90    0.07
  -5  -2   7    0.92    0.09
   5   2   7    0.78    0.08
   5   2   7    0.86    0.08
  -5  -2   7    0.78    0.06
  -5  -2   7    0.87    0.09
  -5  -2   7    0.73    0.06
   5   2   7    0.94    0.10
   5   2   7    0.89    0.08
   6   2   0   20.76    0.71
   6  -2   0   22.48    0.72
   6   2   0   23.08    0.93
   6  -2   0   22.86    0.94
   6   2  -1   58.76    1.97
   6  -2   1   59.09    1.98
   6  -2   1   56.07    1.72
   6  -2  -1   56.03    1.74
   6   2   1   59.41    1.98
   6  -2  -1   59.30    1.99
   6   2  -2   71.29    2.29
   6   2  -2   70.61    2.00
   6  -2   2   64.74    2.27
   6  -2  -2   71.81    2.30
   6   2   2   66.69    1.98
   6   2   2   66.92    2.26
  -6   2   3    6.58    0.26
   6   2  -3    6.74    0.26
  -6  -2   3    6.44    0.26
   6   2   3    6.36    0.25
  -6   2   4    2.65    0.16
   6   2  -4    2.74    0.16
  -6  -2   4    2.79    0.17
   6   2  -5   21.15    0.73
  -6   2   5   20.27    0.65
   6  -2   5   19.45    0.64
   6  -2   5   20.75    0.64
  -6   2   5   21.26    0.68
   6  -2   5   21.12    0.69
   6  -2   5   21.40    0.68
  -6   2   5   20.60    0.64
  -6   2   5   20.18    0.65
  -6  -2   5   21.42    0.67
   6   2   5   21.76    0.71
  -6  -2   5   21.82    0.65
  -6  -2   5   20.79    0.81
   6   2   5   21.36    0.69
  -6  -2   5   21.01    0.66
  -6  -2   5   21.13    0.70
   6   2   5   20.18    0.66
  -6  -2   5   22.33    0.66
  -6  -2   5   20.76    0.67
   6   2   5   21.02    0.66
  -6   2   6    1.69    0.11
   6  -2   6    1.67    0.12
  -6   2   6    1.75    0.11
  -6   2   6    1.54    0.12
   6  -2   6    1.45    0.11
  -6   2   6    1.54    0.11
   6  -2   6    1.62    0.14
  -6   2   6    1.86    0.15
   6  -2   6    1.23    0.12
  -6   2   6    1.72    0.12
   6   2   6    1.55    0.11
   6   2   6    1.67    0.12
  -6  -2   6    1.75    0.12
  -6  -2   6    1.51    0.11
  -6  -2   6    1.69    0.14
   6   2   6    1.63    0.14
  -6  -2   6    1.64    0.11
   6   2   6    1.57    0.12
   6  -2   7    0.10    0.04
  -6   2   7    0.13    0.04
  -6   2   7    0.13    0.06
  -6   2   7    0.13    0.05
  -6   2   7    0.12    0.03
  -6   2   7    0.14    0.05
  -6   2   7    0.04    0.03
  -6  -2   7    0.14    0.05
  -6  -2   7    0.09    0.05
   6   2   7    0.08    0.04
   6   2   7    0.10    0.04
   6   2   7    0.11    0.04
   6   2   7    0.15    0.06
  -6  -2   7    0.06    0.03
  -6  -2   7    0.05    0.03
  -6  -2   7    0.08    0.03
   7   2   0    0.45    0.15
   7  -2   0    0.38    0.14
   7  -2   1   23.83    1.03
   7  -2   1   22.05    0.75
   7   2  -1   22.94    0.71
   7   2  -1   23.50    1.01
   7  -2  -1   23.66    0.76
   7  -2  -1   22.47    1.01
   7   2   1   22.85    0.99
   7  -2  -1   22.23    0.70
   7   2   1   21.89    0.69
   7   2  -2   35.21    1.40
   7   2  -2   32.12    1.01
   7  -2  -2   32.20    1.01
   7   2   2   33.58    1.00
   7  -2  -2   33.55    1.34
   7   2   2   33.33    1.42
  -7   2   3    2.02    0.13
   7   2  -3    2.20    0.13
  -7  -2   3    1.91    0.13
   7   2  -4    7.83    0.32
  -7   2   4    7.87    0.32
  -7  -2   4    7.84    0.32
  -7   2   5    6.49    0.26
  -7   2   5    6.78    0.29
   7   2  -5    6.44    0.29
  -7   2   5    6.51    0.25
   7  -2   5    7.02    0.30
   7  -2   5    6.66    0.25
   7  -2   5    6.91    0.28
   7   2   5    6.73    0.28
  -7  -2   5    7.38    0.25
  -7  -2   5    7.03    0.27
   7  -2  -5    6.92    0.31
   7   2   5    7.09    0.31
  -7  -2   5    6.59    0.27
  -7  -2   5    6.65    0.25
  -7  -2   5    6.93    0.30
   7   2   5    6.84    0.26
  -7   2   6    2.01    0.12
  -7   2   6    1.66    0.12
  -7   2   6    1.95    0.13
   7  -2   6    1.74    0.12
  -7   2   6    1.98    0.11
   7  -2   6    1.81    0.14
  -7   2   6    2.00    0.15
  -7  -2   6    1.72    0.11
   7   2   6    1.70    0.11
  -7  -2   6    1.93    0.11
  -7  -2   6    1.97    0.12
   7   2   6    1.58    0.12
  -7  -2   6    1.70    0.14
   7   2   6    1.88    0.12
   7   2   6    1.92    0.15
   8  -2   0    0.11    0.10
   8   2   0    0.05    0.03
   8  -2   0    0.13    0.06
   8   2   0    0.08    0.09
   8  -2   0    0.04    0.03
   8   2  -1   46.83    1.39
   8  -2   1   46.04    1.78
   8   2  -1   47.45    1.78
   8   2   1   45.86    1.39
   8   2   1   47.68    1.78
   8  -2  -1   47.14    1.80
   8  -2  -1   47.73    1.40
   8   2  -2   31.80    0.98
   8  -2  -2   30.55    0.93
   8   2   2   29.31    0.92
   8   2  -3    1.74    0.13
  -8   2   3    1.78    0.13
  -8  -2   3    1.48    0.12
   8  -2  -3    1.62    0.13
   8  -2   4    0.21    0.07
  -8   2   4    0.27    0.05
  -8   2   4    0.25    0.05
   8   2  -4    0.32    0.07
   8  -2   4    0.28    0.05
  -8   2   4    0.20    0.07
   8  -2  -4    0.27    0.07
   8   2   4    0.41    0.06
  -8  -2   4    0.26    0.05
  -8  -2   4    0.22    0.07
   8   2   4    0.31    0.09
  -8  -2   4    0.36    0.06
  -8   2   5    6.93    0.26
  -8   2   5    5.39    0.25
  -8   2   5    7.31    0.25
   8  -2   5    6.78    0.25
   8  -2   5    6.74    0.29
   8  -2   5    7.16    0.29
   8   2  -5    6.03    0.28
  -8   2   5    6.93    0.29
  -8  -2   5    6.97    0.25
   8   2   5    6.71    0.26
   8   2   5    7.01    0.30
   8  -2  -5    6.87    0.30
  -8  -2   5    6.79    0.27
  -8  -2   5    7.17    0.30
  -8   2   6    0.49    0.09
  -8   2   6    0.35    0.06
   8  -2   6    0.42    0.08
  -8   2   6    0.33    0.06
  -8   2   6    0.38    0.06
   8  -2   6    0.29    0.06
  -8   2   6    0.36    0.06
   8   2   6    0.37    0.06
  -8  -2   6    0.28    0.05
  -8  -2   6    0.35    0.07
  -8  -2   6    0.45    0.07
   8   2   6    0.43    0.09
   9  -2   0    5.53    0.22
   9   2   0    5.49    0.48
   9  -2   0    5.79    0.51
   9   2   0    5.53    0.23
   9  -2   0    5.52    0.28
   9   2  -1   15.90    0.51
   9   2  -1   14.87    0.86
   9  -2   1   14.19    0.85
   9  -2  -1   15.56    0.51
   9   2   1   15.40    0.50
   9  -2  -1   14.40    0.86
   9   2   1   14.59    0.84
   9   2  -2    2.52    0.15
   9   2   2    2.26    0.14
   9  -2  -2    2.33    0.15
   9   2  -3    7.35    0.31
   9  -2  -3    7.38    0.31
   9   2  -4    1.75    0.15
  -9   2   4    1.78    0.15
   9  -2   4    1.57    0.12
  -9   2   4    1.77    0.11
  -9   2   4    1.73    0.12
   9  -2   4    1.86    0.15
   9  -2  -4    1.75    0.15
  -9  -2   4    1.62    0.11
   9   2   4    1.78    0.15
  -9  -2   4    1.66    0.15
   9   2   4    1.91    0.12
  -9   2   5    1.17    0.10
   9  -2   5    1.24    0.14
  -9   2   5    1.18    0.09
  -9   2   5    1.07    0.12
  -9   2   5    1.26    0.11
  -9  -2   5    1.29    0.11
   9   2   5    1.33    0.14
  -9  -2   5    1.28    0.12
   9   2   5    1.31    0.11
  -9  -2   5    1.31    0.10
  -9   2   6    0.39    0.08
  -9   2   6    0.30    0.05
   9  -2   6    0.32    0.07
  -9   2   6    0.28    0.06
  -9   2   6    0.32    0.05
  -9  -2   6    0.32    0.07
  -9  -2   6    0.36    0.06
  -9  -2   6    0.39    0.06
  -9  -2   6    0.42    0.05
   9   2   6    0.39    0.08
   9   2   6    0.38    0.06
  10  -2   0   13.09    0.45
  10   2   0   13.53    0.46
  10  -2   0   13.05    0.53
  10   2  -1   15.39    0.53
  10  -2  -1   14.79    0.51
  10   2   1   14.86    0.51
  10   2  -2   46.69    1.42
  10  -2  -2   47.34    1.40
  10   2   2   44.45    1.39
  10   2  -3    8.05    0.28
  10   2  -3    8.30    0.28
  10   2  -3    8.28    0.28
  10  -2   3    7.71    0.32
  10   2  -3    8.22    0.34
 -10   2   3    8.53    0.30
 -10  -2   3    8.24    0.29
  10   2   3    7.59    0.28
  10  -2  -3    7.55    0.27
  10   2   3    7.88    0.32
  10  -2  -3    8.51    0.34
 -10   2   4    1.14    0.13
  10  -2   4    1.43    0.14
 -10   2   4    1.31    0.10
 -10   2   4    1.46    0.10
  10   2  -4    1.31    0.13
 -10  -2   4    1.23    0.13
  10  -2  -4    1.20    0.13
 -10  -2   4    1.29    0.10
 -10  -2   4    1.36    0.10
  10   2   4    1.33    0.11
  10   2   4    1.25    0.14
 -10   2   5    0.46    0.06
  10  -2   5    0.59    0.09
 -10   2   5    0.65    0.07
 -10  -2   5    0.82    0.08
  10   2   5    0.63    0.08
  10   2   5    0.74    0.10
 -10  -2   5    0.66    0.10
 -10   2   6    0.34    0.04
 -10   2   6    0.33    0.05
  10  -2   6    0.55    0.07
 -10   2   6    0.44    0.07
 -10  -2   6    0.32    0.05
  10   2   6    0.52    0.08
 -10  -2   6    0.32    0.04
 -10  -2   6    0.34    0.05
  11   2   0    1.48    0.12
  11  -2   0    1.37    0.11
  11   2  -1   37.15    1.16
  11  -2  -1   35.44    1.11
  11   2   1   35.93    1.11
  11   2  -2   23.16    0.71
  11   2  -2   22.56    0.70
  11  -2   2   23.06    0.75
  11   2  -2   22.39    0.70
 -11   2   2   23.73    0.72
  11   2  -2   24.23    0.77
  11   2  -2   22.58    0.70
  11   2   2   23.65    0.71
  11  -2  -2   23.34    0.72
  11  -2  -2   22.86    0.71
  11  -2  -2   23.78    0.72
  11  -2  -2   23.82    0.78
  11   2  -3    5.62    0.22
  11  -2   3    5.72    0.26
  11   2  -3    5.80    0.22
 -11   2   3    5.83    0.23
  11   2  -3    5.74    0.27
  11   2  -3    5.54    0.21
  11  -2  -3    5.66    0.21
  11   2   3    5.84    0.26
  11  -2  -3    5.86    0.27
  11  -2  -3    5.80    0.22
 -11  -2   3    5.59    0.23
  11  -2  -3    5.54    0.21
  11  -2   4    3.47    0.19
  11   2  -4    3.09    0.18
 -11   2   4    3.44    0.16
 -11   2   4    2.96    0.19
 -11  -2   4    3.18    0.15
 -11  -2   4    2.98    0.14
  11   2   4    3.22    0.19
  11  -2  -4    3.28    0.19
  11   2   4    2.97    0.19
 -11  -2   4    3.09    0.19
 -11   2   5    0.67    0.07
  11  -2   5    0.86    0.11
 -11   2   5    0.64    0.07
  11   2   5    0.77    0.10
 -11  -2   5    0.72    0.07
  12   2   0    6.68    0.29
  12  -2   0    6.10    0.24
  12   2   0    6.54    0.24
  12   2   0    6.58    0.24
  12  -2   0    6.68    0.24
  12  -2   0    6.56    0.24
  12   2   0    6.34    0.24
  12  -2   0    6.51    0.24
  12  -2   1    6.98    0.25
  12   2  -1    7.56    0.31
  12  -2   1    7.00    0.25
  12   2  -1    6.80    0.25
  12   2  -1    7.00    0.25
  12   2  -1    6.63    0.25
  12  -2  -1    6.49    0.24
  12  -2  -1    6.74    0.24
  12  -2  -1    6.66    0.25
  12  -2  -1    6.67    0.24
  12   2   1    6.57    0.29
  12  -2  -1    6.82    0.29
  12   2   1    6.78    0.24
  12  -2   2    1.09    0.12
  12   2  -2    1.06    0.12
 -12   2   2    0.94    0.09
  12   2  -2    1.09    0.08
  12   2  -2    0.96    0.08
  12   2  -2    0.95    0.07
  12   2  -2    1.02    0.08
  12  -2  -2    1.12    0.08
  12  -2  -2    0.84    0.08
  12  -2  -2    1.14    0.12
  12  -2  -2    1.06    0.09
  12   2   2    1.09    0.08
  12  -2  -2    1.02    0.08
  12   2   2    1.14    0.12
  12   2  -3    6.16    0.23
  12   2  -3    6.26    0.23
  12   2  -3    6.28    0.23
 -12   2   3    6.41    0.25
  12  -2   3    6.31    0.27
  12   2  -3    6.09    0.28
  12   2   3    6.36    0.28
  12  -2  -3    6.29    0.23
  12  -2  -3    6.31    0.28
  12  -2  -3    6.15    0.23
  12  -2  -3    6.28    0.23
 -12  -2   3    6.16    0.24
  12  -2   4    6.52    0.27
 -12   2   4    6.21    0.24
  12   2   4    6.45    0.27
 -12  -2   4    6.08    0.23
 -12   2   5    0.02    0.03
  12  -2   5    0.11    0.06
  12  -2  -5    0.05    0.03
 -12  -2   5    0.07    0.03
  12   2   5    0.12    0.06
  13   2   0    1.54    0.13
  13   2   0    1.26    0.09
  13  -2   0    1.20    0.09
  13  -2   0    1.32    0.09
  13   2   0    1.41    0.09
  13   2   0    1.29    0.09
  13  -2   0    1.31    0.11
  13  -2   0    1.35    0.09
  13   2  -1    8.25    0.29
  13   2  -1    7.98    0.29
  13  -2   1    7.76    0.28
  13   2  -1    8.30    0.29
  13  -2   1    8.23    0.28
  13   2  -1    8.68    0.35
  13  -2  -1    8.72    0.29
  13  -2  -1    8.05    0.29
  13  -2  -1    8.15    0.28
  13  -2  -1    8.47    0.29
  13   2   1    7.91    0.32
  13   2   1    8.12    0.34
  13   2   1    8.03    0.29
  13  -2  -1    8.48    0.34
  13  -2  -1    8.41    0.30
  13   2  -2    8.22    0.34
  13   2  -2    8.10    0.29
 -13   2   2    8.11    0.30
  13   2  -2    8.07    0.29
  13   2  -2    8.56    0.29
  13  -2  -2    7.93    0.34
  13  -2  -2    8.49    0.29
  13  -2  -2    8.37    0.29
  13  -2  -2    8.22    0.29
  13  -2  -2    8.05    0.29
  13   2   2    8.04    0.28
  13   2  -3    3.49    0.15
  13   2  -3    3.77    0.16
  13   2  -3    3.95    0.16
 -13   2   3    3.96    0.17
  13  -2  -3    3.90    0.16
 -13  -2   3    4.02    0.18
  13   2   3    4.10    0.21
  13  -2  -3    3.85    0.16
  13  -2  -3    4.04    0.17
  13  -2  -3    3.88    0.16
 -13   2   4    1.40    0.09
  13   2   4    1.77    0.14
 -13  -2   4    1.58    0.09
  13  -2  -4    1.60    0.09
  13   2  -5    0.23    0.04
  14   2   0    0.21    0.04
  14  -2   0    0.21    0.04
  14  -2   0    0.22    0.04
  14   2   0    0.17    0.04
  14   2   0    0.21    0.05
  14  -2   0    0.22    0.04
  14   2   0    0.23    0.07
  14   2  -1    2.44    0.16
  14  -2   1    2.15    0.11
  14   2  -1    2.13    0.11
  14   2  -1    2.30    0.12
  14  -2   1    1.93    0.11
  14   2  -1    2.23    0.11
  14   2   1    2.33    0.12
  14  -2  -1    2.13    0.11
  14  -2  -1    2.15    0.12
  14  -2  -1    2.13    0.16
  14  -2  -1    2.28    0.12
  14  -2  -1    2.28    0.12
  14   2  -2    0.25    0.05
  14   2  -2    0.29    0.05
  14   2  -2    0.28    0.05
 -14   2   2    0.29    0.06
  14  -2  -2    0.26    0.05
 -14  -2   2    0.31    0.06
  14  -2  -2    0.30    0.05
  14  -2  -2    0.27    0.05
  14   2   2    0.35    0.05
  14  -2  -2    0.26    0.05
  14  -2  -2    0.25    0.04
  14   2  -3    1.06    0.08
 -14   2   3    1.33    0.09
  14   2  -3    1.16    0.08
  14   2  -3    1.17    0.08
  14  -2  -3    1.11    0.08
  14  -2  -3    1.05    0.08
  14  -2  -3    1.26    0.08
  14  -2  -3    1.12    0.08
  14  -2  -3    1.21    0.08
 -14  -2   3    1.16    0.09
 -14   2   4    0.00    0.03
  14  -2  -4    0.01    0.03
  14  -2  -4    0.02    0.03
 -14  -2   4    0.01    0.03
  15   2   0    2.18    0.11
  15  -2   0    2.12    0.11
  15  -2   0    2.27    0.11
  15   2   0    2.18    0.11
  15  -2   0    2.12    0.11
  15   2   0    2.22    0.11
 -15   2   1    2.61    0.13
  15   2  -1    2.81    0.13
  15  -2   1    2.81    0.12
  15   2  -1    2.87    0.13
  15   2  -1    2.74    0.13
  15  -2   1    2.68    0.12
  15  -2  -1    2.86    0.13
  15  -2  -1    2.53    0.12
  15  -2  -1    2.63    0.12
  15   2   1    2.83    0.12
 -15   2   2    2.15    0.11
  15   2  -2    2.09    0.10
  15   2  -2    1.95    0.10
  15   2  -2    2.05    0.10
  15  -2  -2    1.99    0.10
  15  -2  -2    1.87    0.10
  15  -2  -2    1.80    0.09
  15   2   2    2.04    0.10
 -15  -2   2    1.98    0.11
  15  -2  -2    2.17    0.10
  15  -2  -2    2.05    0.10
  15   2  -3    5.26    0.19
  15   2  -3    5.69    0.19
 -15   2   3    5.39    0.20
  15   2  -3    5.83    0.19
  15  -2  -3    5.56    0.19
  15  -2  -3    5.59    0.19
  15  -2  -3    5.01    0.19
 -15  -2   3    5.35    0.20
  15  -2  -3    5.40    0.18
  15  -2  -3    5.52    0.18
  16  -2   0    0.02    0.03
 -16   2   0    0.08    0.03
  16   2   0    0.04    0.03
  16  -2   0    0.03    0.03
  16   2   0    0.04    0.03
  16  -2   0    0.03    0.03
  16   2   0    0.04    0.03
  16  -2   1    0.75    0.06
  16   2  -1    0.78    0.06
  16   2  -1    0.70    0.06
  16   2  -1    0.80    0.06
  16  -2   1    0.71    0.06
 -16   2   1    0.82    0.07
  16   2   1    0.84    0.07
 -16  -2   1    0.74    0.07
  16  -2  -1    0.76    0.06
  16  -2  -1    0.68    0.06
  16  -2  -1    0.77    0.06
  16   2  -2    1.10    0.07
  16   2  -2    1.09    0.07
  16   2  -2    1.01    0.07
 -16   2   2    1.21    0.08
 -16  -2   2    1.09    0.07
  16  -2  -2    1.00    0.07
  16  -2  -2    1.04    0.07
  16   2   2    1.06    0.07
  16  -2  -2    1.03    0.06
  16  -2  -2    1.04    0.07
  17  -2   0    0.41    0.04
  17  -2   0    0.46    0.04
 -17  -2   0    0.45    0.05
  17  -2   0    0.46    0.04
  17   2   0    0.51    0.05
  17   2  -1    0.42    0.04
  17   2  -1    0.34    0.04
  17   2  -1    0.41    0.04
  17   2   1    0.41    0.04
  17  -2  -1    0.37    0.04
 -17  -2   1    0.47    0.05
  17  -2  -1    0.36    0.04
  17  -2  -1    0.33    0.04
   0  -3   0   -0.14    0.03
   0  -3   1   68.27    2.02
   0  -3  -1   69.66    2.03
   0  -3   2   68.69    2.01
   0   3   2   70.03    2.02
   0  -3   3   78.51    2.32
   0  -3   3   78.79    2.33
   0   3   3   79.21    2.28
   0   3   3   79.24    2.32
   0  -3   4    9.47    0.40
   0   3   4    9.34    0.41
   0  -3   4   10.05    0.55
   0  -3   5    0.26    0.10
   0   3   5    0.23    0.10
   0   3   6    3.03    0.16
   0  -3   6    2.88    0.17
   0  -3   6    2.86    0.16
   0  -3   6    3.21    0.17
   0   3   6    3.12    0.20
   0  -3   6    3.05    0.16
   0   3   6    3.18    0.17
   0  -3   6    2.97    0.17
   0   3   6    3.00    0.18
   0   3   6    3.09    0.16
   0  -3   6    2.91    0.20
   0   3   6    2.93    0.16
   0   3   7    1.11    0.10
   0   3   7    0.93    0.08
   0  -3   7    0.91    0.10
   0   3   7    0.90    0.10
   0   3   7    1.20    0.12
   0   3   7    1.22    0.10
   0  -3   7    1.42    0.10
   0   3   7    1.09    0.10
   0  -3   7    1.34    0.11
   0  -3   7    1.15    0.11
   0  -3   7    1.03    0.09
   1  -3   0  121.42    3.51
   1  -3   1  239.12    6.82
   1  -3  -1  243.95    6.96
  -1  -3  -2    5.40    0.30
   1  -3   2    5.24    0.21
  -1   3   2    5.41    0.22
   1   3   2    5.15    0.21
  -1  -3   2    5.42    0.21
  -1   3   3    1.23    0.12
   1  -3   3    1.26    0.12
   1  -3   3    1.40    0.12
   1   3   3    1.30    0.12
   1   3   3    1.00    0.08
  -1  -3   3    1.33    0.12
  -1  -3   3    1.20    0.12
  -1   3   4    2.23    0.11
   1  -3   4    2.59    0.18
  -1   3   4    1.93    0.18
   1   3   4    2.56    0.19
  -1  -3   4    2.52    0.18
  -1  -3   4    2.40    0.12
   1  -3   5    0.40    0.12
   1  -3   5    0.42    0.09
  -1   3   5    0.35    0.12
  -1  -3   5    0.19    0.10
   1   3   5    0.11    0.10
  -1   3   6    2.22    0.14
  -1   3   6    2.24    0.15
  -1   3   6    2.34    0.14
   1  -3   6    2.22    0.15
  -1   3   6    2.44    0.15
   1  -3   6    2.22    0.15
  -1   3   6    2.38    0.14
   1  -3   6    2.25    0.15
   1  -3   6    2.30    0.17
  -1   3   6    2.26    0.13
   1  -3   6    2.37    0.14
   1  -3   6    2.15    0.15
  -1   3   6    2.15    0.11
  -1   3   6    2.50    0.18
   1   3   6    2.20    0.14
  -1  -3   6    2.23    0.14
   1   3   6    2.34    0.18
   1   3   6    2.13    0.13
  -1  -3   6    2.02    0.14
  -1  -3   6    2.42    0.15
  -1  -3   6    2.32    0.18
  -1  -3   6    1.96    0.11
  -1  -3   6    2.22    0.15
   1   3   6    2.32    0.16
   1   3   6    2.50    0.15
   1   3   6    2.40    0.15
  -1  -3   6    2.49    0.15
  -1   3   7    1.06    0.10
   1  -3   7    0.94    0.10
  -1   3   7    0.97    0.09
   1  -3   7    0.91    0.09
  -1   3   7    1.20    0.12
   1  -3   7    0.95    0.08
  -1   3   7    1.11    0.10
   1  -3   7    1.00    0.10
  -1   3   7    0.98    0.08
  -1   3   7    0.91    0.09
   1  -3   7    1.27    0.10
  -1  -3   7    1.16    0.10
  -1  -3   7    1.12    0.09
   1   3   7    1.15    0.10
  -1  -3   7    1.20    0.10
   1   3   7    1.27    0.11
  -1  -3   7    1.05    0.10
   1   3   7    0.90    0.08
   1   3   7    1.06    0.10
   1   3   7    0.98    0.10
   1   3   7    1.22    0.12
   2  -3   0  513.82   14.57
   2  -3   1   27.76    0.91
   2  -3  -1   29.52    0.97
  -2   3   2   24.98    0.77
   2  -3   2   24.79    0.76
  -2  -3   2   25.69    0.78
   2   3   2   24.38    0.78
   2  -3  -2   26.41    0.86
   2  -3   3    0.43    0.08
  -2   3   3    0.41    0.08
   2   3   3    0.53    0.09
   2  -3   4    4.84    0.26
  -2   3   4    4.84    0.20
  -2   3   4    5.14    0.27
  -2  -3   4    4.85    0.20
  -2  -3   4    4.94    0.28
   2   3   4    4.82    0.21
  -2  -3   4    4.90    0.26
   2   3   4    5.01    0.27
  -2   3   5    0.03    0.05
  -2   3   5   -0.07    0.09
  -2   3   5    0.04    0.04
   2  -3   5    0.11    0.06
  -2   3   5    0.03    0.06
   2  -3   5    0.06    0.09
  -2  -3   5    0.01    0.09
   2   3   5    0.18    0.10
  -2  -3   5    0.13    0.07
  -2  -3   5    0.09    0.05
   2   3   5    0.20    0.06
   2  -3   6   -0.02    0.06
   2  -3   6    0.19    0.07
  -2   3   6    0.14    0.05
   2  -3   6    0.09    0.06
  -2   3   6    0.09    0.06
   2  -3   6    0.21    0.07
  -2   3   6    0.14    0.06
  -2   3   6    0.20    0.06
   2  -3   6    0.12    0.06
  -2   3   6    0.10    0.05
  -2   3   6    0.11    0.06
  -2   3   6    0.21    0.08
  -2   3   6    0.14    0.07
   2  -3   6    0.12    0.07
  -2  -3   6    0.20    0.06
  -2  -3   6    0.10    0.06
  -2  -3   6    0.21    0.06
   2   3   6    0.15    0.06
  -2  -3   6    0.23    0.05
   2   3   6    0.16    0.06
  -2  -3   6    0.25    0.07
   2   3   6    0.22    0.08
  -2  -3   6   -0.01    0.06
  -2  -3   6    0.31    0.09
   2   3   6    0.14    0.08
   2   3   6    0.24    0.06
  -2  -3   6    0.07    0.05
   2   3   6    0.16    0.06
  -2   3   7    0.07    0.05
  -2   3   7    0.13    0.05
   2  -3   7    0.14    0.06
  -2   3   7    0.23    0.05
  -2   3   7    0.25    0.08
  -2   3   7    0.19    0.06
   2  -3   7    0.19    0.06
   2  -3   7    0.12    0.06
  -2  -3   7    0.21    0.05
   2   3   7    0.19    0.06
  -2  -3   7    0.16    0.05
  -2  -3   7    0.24    0.06
   2   3   7    0.16    0.06
   2   3   7    0.16    0.05
  -2  -3   7    0.24    0.06
   2   3   7    0.14    0.07
   2   3   7    0.26    0.06
   2   3   7    0.19    0.06
   3  -3   0  226.32    6.55
   3   3   0  226.24    6.54
   3  -3   1   37.82    1.25
   3   3  -1   38.64    1.25
   3  -3  -1   38.36    1.26
   3  -3   2   15.52    0.63
  -3   3   2   15.18    0.49
   3  -3   2   14.46    0.48
   3   3   2   14.46    0.49
  -3  -3   2   14.94    0.49
   3  -3  -2   15.84    0.61
  -3   3   3   26.86    0.84
   3  -3   3   25.18    0.82
  -3   3   3   25.87    0.78
   3   3   3   24.60    0.80
  -3  -3   3   26.59    0.80
   3   3   3   23.15    0.75
  -3  -3   3   25.30    0.76
   3  -3   4    0.85    0.12
  -3   3   4    0.83    0.08
  -3   3   4    0.98    0.14
  -3  -3   4    0.85    0.13
  -3  -3   4    0.90    0.09
   3   3   4    1.03    0.09
   3   3   4    1.02    0.14
  -3  -3   4    1.33    0.18
   3  -3   5    5.73    0.24
   3  -3   5    5.85    0.25
   3  -3   5    5.69    0.32
   3  -3   5    6.41    0.34
  -3   3   5    5.79    0.23
  -3   3   5    5.79    0.22
  -3   3   5    5.46    0.33
   3  -3   5    5.80    0.24
  -3   3   5    5.81    0.24
  -3   3   5    5.84    0.24
   3  -3   5    6.11    0.23
   3   3   5    6.25    0.27
  -3  -3   5    5.18    0.23
  -3  -3   5    6.09    0.24
  -3  -3   5    6.37    0.38
   3   3   5    6.06    0.27
  -3  -3   5    5.86    0.24
   3   3   5    6.53    0.25
   3   3   5    5.89    0.28
  -3  -3   5    6.10    0.26
   3   3   5    6.18    0.24
  -3  -3   5    6.10    0.25
   3   3   5    5.84    0.33
   3   3   5    6.19    0.24
  -3  -3   5    6.02    0.24
  -3  -3   5    5.82    0.22
  -3  -3   5    5.65    0.32
  -3   3   6    0.50    0.08
  -3   3   6    0.58    0.07
   3  -3   6    0.54    0.08
  -3   3   6    0.58    0.08
   3  -3   6    0.50    0.09
  -3   3   6    0.61    0.10
  -3   3   6    0.52    0.07
   3  -3   6    0.43    0.07
  -3   3   6    0.74    0.08
   3  -3   6    0.66    0.10
   3   3   6    0.61    0.08
  -3  -3   6    0.51    0.07
   3   3   6    0.66    0.09
  -3  -3   6    0.65    0.08
  -3  -3   6    0.60    0.10
  -3  -3   6    0.51    0.08
  -3  -3   6    0.52    0.07
  -3  -3   6    0.66    0.08
   3   3   6    0.49    0.07
   3   3   6    0.63    0.08
   3   3   6    0.60    0.10
  -3  -3   6    0.40    0.06
  -3  -3   6    0.45    0.07
   3   3   6    0.58    0.09
  -3   3   7    0.17    0.05
   3  -3   7    0.08    0.05
  -3   3   7    0.06    0.04
   3  -3   7    0.05    0.05
  -3   3   7    0.11    0.05
   3  -3   7    0.07    0.05
  -3   3   7    0.04    0.04
  -3   3   7    0.11    0.07
  -3   3   7    0.04    0.04
   3   3   7    0.03    0.05
  -3  -3   7    0.06    0.05
  -3  -3   7    0.05    0.05
   3   3   7    0.07    0.05
   3   3   7    0.06    0.05
  -3  -3   7    0.14    0.06
   3   3   7    0.11    0.07
   3   3   7    0.06    0.05
  -3  -3   7    0.12    0.05
   4  -3   0   93.56    2.81
   4   3   0   88.62    2.78
   4  -3   1   90.75    2.79
   4   3  -1   89.98    2.77
   4  -3  -1   91.46    2.77
   4   3   1   87.17    2.74
  -4   3   2   40.77    1.23
   4  -3   2   40.90    1.39
   4  -3   2   42.73    1.25
  -4  -3   2   44.01    1.31
   4   3   2   42.95    1.32
   4  -3  -2   46.61    1.51
  -4   3   3   29.38    0.88
  -4   3   3   29.89    0.93
   4  -3   3   28.09    0.91
   4   3   3   27.79    0.86
  -4  -3   3   28.55    0.87
  -4  -3   3   29.49    0.91
   4   3   3   28.66    0.91
  -4   3   4    2.63    0.14
   4  -3   4    2.72    0.19
  -4   3   4    2.34    0.19
  -4  -3   4    2.32    0.18
  -4  -3   4    2.61    0.15
   4   3   4    2.23    0.19
   4   3   4    2.62    0.15
  -4   3   5    6.16    0.25
  -4   3   5    6.03    0.23
   4  -3   5    5.53    0.32
  -4   3   5    5.95    0.24
  -4   3   5    5.85    0.24
   4  -3   5    6.16    0.26
   4  -3   5    6.03    0.27
   4  -3   5    5.75    0.24
  -4   3   5    5.72    0.33
  -4   3   5    6.42    0.22
   4  -3   5    6.19    0.24
   4  -3   5    5.65    0.24
  -4  -3   5    5.78    0.35
  -4  -3   5    6.15    0.23
   4   3   5    5.45    0.33
  -4  -3   5    5.81    0.23
  -4  -3   5    6.09    0.26
   4   3   5    5.77    0.24
   4   3   5    6.22    0.26
   4   3   5    6.10    0.24
   4   3   5    6.22    0.24
  -4  -3   5    5.96    0.24
  -4  -3   5    5.89    0.24
  -4  -3   5    6.02    0.23
  -4  -3   5    5.35    0.32
   4   3   5    5.84    0.27
  -4   3   6    0.35    0.07
  -4   3   6    0.44    0.07
  -4   3   6    0.32    0.06
   4  -3   6    0.48    0.09
   4  -3   6    0.42    0.09
  -4   3   6    0.38    0.06
   4  -3   6    0.37    0.07
   4  -3   6    0.31    0.07
  -4   3   6    0.37    0.06
  -4   3   6    0.46    0.10
  -4  -3   6    0.24    0.06
   4   3   6    0.40    0.07
  -4  -3   6    0.35    0.07
   4   3   6    0.36    0.07
  -4  -3   6    0.36    0.09
   4   3   6    0.42    0.09
   4   3   6    0.33    0.07
  -4  -3   6    0.39    0.07
   4   3   6    0.30    0.08
  -4  -3   6    0.30    0.06
  -4  -3   6    0.43    0.07
  -4  -3   6    0.36    0.06
   4  -3   7    0.04    0.05
  -4   3   7    0.03    0.04
  -4   3   7    0.14    0.07
  -4   3   7    0.06    0.03
  -4   3   7    0.03    0.04
  -4   3   7    0.10    0.05
   4  -3   7    0.05    0.05
  -4   3   7    0.17    0.05
  -4   3   7    0.08    0.04
   4  -3   7    0.17    0.05
   4   3   7    0.11    0.06
  -4  -3   7    0.17    0.06
   4   3   7    0.02    0.05
   4   3   7    0.15    0.05
   4   3   7    0.18    0.05
   4   3   7    0.10    0.05
  -4  -3   7    0.21    0.06
  -4  -3   7    0.06    0.04
   5   3   0    0.03    0.07
   5  -3   0    0.21    0.06
   5  -3   0    0.06    0.08
   5   3  -1  385.19   11.21
   5  -3   1  380.02   11.01
   5  -3   1  400.81   11.25
   5   3   1  398.07   11.31
   5  -3  -1  380.09   11.09
   5  -3  -1  396.63   11.33
   5   3  -2   25.14    0.76
   5  -3   2   25.41    0.97
   5  -3   2   24.37    0.80
   5  -3  -2   25.85    1.01
  -5   3   3   22.09    0.69
  -5  -3   3   21.70    0.73
  -5  -3   3   22.08    0.68
   5   3   3   20.42    0.66
  -5   3   4    1.63    0.12
  -5  -3   4    1.73    0.13
  -5  -3   4    1.47    0.15
   5  -3   5    9.96    0.36
   5  -3   5   11.16    0.40
  -5   3   5   10.64    0.37
   5  -3   5   10.18    0.37
  -5   3   5   10.17    0.36
  -5   3   5   10.72    0.37
   5  -3   5   11.08    0.37
   5  -3   5   10.63    0.39
  -5   3   5   11.30    0.39
   5   3   5   11.29    0.42
   5   3   5   10.49    0.40
  -5  -3   5   11.03    0.52
   5   3   5   10.93    0.38
  -5  -3   5   10.92    0.36
  -5  -3   5   11.41    0.37
   5   3   5   11.16    0.38
  -5  -3   5   11.41    0.40
   5   3   5   10.75    0.38
  -5  -3   5   10.69    0.37
  -5  -3   5   10.52    0.38
  -5  -3   5   10.75    0.38
   5  -3   6    1.32    0.12
  -5   3   6    1.22    0.11
  -5   3   6    1.22    0.10
   5  -3   6    1.12    0.10
   5  -3   6    1.37    0.14
  -5   3   6    1.46    0.11
  -5   3   6    1.44    0.14
  -5   3   6    1.11    0.12
   5  -3   6    1.15    0.11
  -5   3   6    1.15    0.10
   5   3   6    1.43    0.11
  -5  -3   6    1.03    0.09
  -5  -3   6    1.24    0.10
   5   3   6    1.19    0.12
   5   3   6    1.35    0.14
  -5  -3   6    1.23    0.14
  -5  -3   6    1.11    0.11
   5   3   6    1.41    0.11
   5   3   6    1.33    0.11
  -5  -3   6    1.27    0.10
  -5   3   7    0.41    0.07
   5  -3   7    0.19    0.05
  -5   3   7    0.37    0.06
  -5   3   7    0.24    0.05
  -5   3   7    0.28    0.04
  -5   3   7    0.32    0.05
  -5   3   7    0.23    0.04
  -5   3   7    0.27    0.05
   5  -3   7    0.22    0.06
  -5  -3   7    0.20    0.04
  -5  -3   7    0.21    0.05
  -5  -3   7    0.36    0.06
   5   3   7    0.36    0.07
   5   3   7    0.38    0.06
   5   3   7    0.29    0.05
   5   3   7    0.25    0.05
   5   3   7    0.32    0.05
  -5  -3   7    0.29    0.04
  -5  -3   7    0.29    0.06
   6  -3   0   35.79    1.33
   6  -3   0   34.00    1.07
   6   3   0   34.83    1.30
   6  -3   1   97.03    3.11
   6   3  -1   99.28    3.10
   6  -3   1   96.78    2.84
   6  -3  -1  102.10    3.19
   6  -3  -1   98.91    2.91
   6   3   1   97.32    3.14
   6   3  -2   36.09    1.05
   6  -3   2   34.06    1.34
   6  -3  -2   37.98    1.40
   6   3   2   35.88    1.10
   6   3  -3   27.17    0.85
  -6   3   3   27.41    0.85
  -6  -3   3   28.22    0.85
   6   3   3   26.25    0.84
   6   3  -4    4.28    0.21
  -6   3   4    4.16    0.21
  -6  -3   4    4.24    0.21
  -6   3   5    1.58    0.14
   6  -3   5    1.52    0.12
  -6   3   5    1.41    0.11
  -6   3   5    1.63    0.12
   6  -3   5    1.45    0.13
  -6   3   5    1.20    0.11
   6  -3   5    1.67    0.15
   6   3   5    1.87    0.16
   6   3   5    1.79    0.12
  -6  -3   5    1.46    0.11
   6   3   5    1.33    0.11
  -6  -3   5    1.64    0.11
  -6  -3   5    1.17    0.19
  -6  -3   5    1.72    0.13
  -6  -3   5    1.32    0.12
   6   3   5    1.73    0.12
   6   3   5    1.04    0.13
  -6  -3   5    1.82    0.15
  -6  -3   5    1.43    0.12
  -6   3   6    4.30    0.19
  -6   3   6    4.32    0.22
  -6   3   6    4.48    0.18
   6  -3   6    4.22    0.21
   6  -3   6    4.12    0.20
   6  -3   6    3.97    0.19
  -6   3   6    4.33    0.18
  -6   3   6    4.15    0.18
  -6   3   6    4.31    0.18
   6  -3   6    4.07    0.18
  -6  -3   6    4.10    0.22
  -6  -3   6    4.47    0.19
   6   3   6    4.28    0.19
  -6  -3   6    4.42    0.18
   6   3   6    4.20    0.18
   6   3   6    4.20    0.22
  -6  -3   6    4.59    0.19
   6   3   6    4.33    0.19
   6   3   6    4.22    0.20
  -6   3   7    0.15    0.04
  -6   3   7    0.07    0.05
  -6   3   7    0.04    0.03
  -6   3   7    0.07    0.03
  -6   3   7    0.05    0.04
   6  -3   7    0.01    0.04
  -6  -3   7    0.01    0.03
  -6  -3   7    0.07    0.03
   6   3   7    0.07    0.04
   6   3   7    0.10    0.06
   6   3   7    0.03    0.04
  -6  -3   7    0.03    0.03
  -6  -3   7    0.09    0.05
  -6  -3   7    0.11    0.05
   6   3   7    0.04    0.04
   7  -3   0    5.58    0.25
   7   3   0    5.39    0.41
   7  -3   0    5.43    0.42
   7   3   0    4.77    0.20
   7  -3   1    5.85    0.45
   7   3  -1    6.34    0.23
   7  -3   1    5.87    0.27
   7   3  -1    6.59    0.46
   7  -3  -1    6.49    0.29
   7  -3  -1    6.52    0.47
   7   3   1    6.99    0.47
   7  -3  -1    6.02    0.24
   7   3   1    6.10    0.24
   7   3  -2   48.74    1.45
   7  -3  -2   45.09    1.69
   7   3   2   44.83    1.33
   7  -3  -2   44.57    1.33
  -7   3   3    4.69    0.21
   7   3  -3    4.96    0.22
  -7  -3   3    4.64    0.21
   7   3   3    4.67    0.21
  -7   3   4   13.76    0.44
  -7   3   4   12.09    0.46
   7   3  -4   12.80    0.46
  -7  -3   4   12.52    0.46
  -7   3   5    1.16    0.10
   7  -3   5    1.12    0.10
   7  -3   5    1.10    0.14
  -7   3   5    1.39    0.11
  -7   3   5    1.08    0.10
  -7   3   5    0.98    0.12
   7  -3   5    1.13    0.12
  -7  -3   5    1.16    0.11
   7   3   5    1.31    0.14
   7   3   5    1.20    0.11
   7  -3  -5    1.04    0.13
   7   3   5    0.93    0.11
   7   3   5    1.01    0.11
  -7  -3   5    1.26    0.12
  -7  -3   5    1.08    0.09
  -7  -3   5    1.24    0.13
  -7  -3   5    1.17    0.10
   7  -3   6    0.44    0.07
  -7   3   6    0.40    0.06
  -7   3   6    0.48    0.07
  -7   3   6    0.44    0.07
   7  -3   6    0.47    0.08
   7  -3   6    0.41    0.06
  -7   3   6    0.49    0.09
  -7   3   6    0.59    0.07
  -7  -3   6    0.50    0.06
  -7  -3   6    0.46    0.11
   7   3   6    0.34    0.07
  -7  -3   6    0.47    0.07
  -7  -3   6    0.52    0.07
   7   3   6    0.53    0.10
   7   3   6    0.45    0.07
   7   3   6    0.44    0.06
   8  -3   0    0.28    0.12
   8   3   0    0.19    0.11
   8  -3   0    0.28    0.08
   8  -3   0    0.16    0.04
   8   3   0    0.32    0.06
   8   3  -1   12.89    0.73
   8  -3   1   12.14    0.47
   8   3  -1   12.56    0.42
   8  -3   1   12.66    0.74
   8  -3  -1   11.67    0.73
   8   3   1   12.25    0.71
   8  -3  -1   13.57    0.50
   8  -3  -1   12.94    0.43
   8   3   1   12.80    0.43
   8   3  -2    5.51    0.23
   8   3   2    4.98    0.21
   8  -3  -2    4.75    0.21
   8   3  -3   13.10    0.46
  -8   3   3   12.83    0.46
   8  -3  -3   12.05    0.44
   8   3   3   11.54    0.43
  -8  -3   3   12.39    0.44
  -8   3   4    5.38    0.20
  -8   3   4    5.04    0.21
   8  -3   4    5.30    0.21
   8  -3   4    5.00    0.24
  -8   3   4    5.29    0.25
   8   3  -4    5.28    0.25
   8   3   4    5.20    0.25
  -8  -3   4    5.30    0.25
  -8  -3   4    5.12    0.21
  -8  -3   4    5.25    0.20
   8  -3  -4    5.45    0.26
   8   3   4    5.30    0.22
  -8   3   5    6.68    0.29
   8  -3   5    6.91    0.29
  -8   3   5    6.75    0.27
  -8   3   5    6.87    0.26
   8  -3   5    6.80    0.28
  -8   3   5    7.21    0.25
   8  -3   5    6.67    0.25
   8   3   5    7.22    0.30
   8   3   5    6.74    0.26
   8  -3  -5    6.77    0.30
  -8  -3   5    7.00    0.25
  -8  -3   5    6.76    0.29
  -8  -3   5    6.55    0.27
  -8   3   6    0.33    0.06
   8  -3   6    0.26    0.06
  -8   3   6    0.39    0.06
  -8   3   6    0.38    0.08
  -8   3   6    0.40    0.06
   8  -3   6    0.31    0.07
   8   3   6    0.24    0.08
  -8  -3   6    0.31    0.06
   8   3   6    0.34    0.06
  -8  -3   6    0.27    0.05
   9  -3   0    3.83    0.22
   9   3   0    3.55    0.17
   9   3   0    3.26    0.38
   9  -3   0    3.45    0.39
   9  -3   0    3.46    0.16
   9   3  -1    1.90    0.12
   9  -3   1    1.86    0.35
   9   3  -1    1.82    0.29
   9  -3  -1    1.44    0.30
   9   3   1    1.80    0.29
   9  -3  -1    1.90    0.12
   9   3   1    2.11    0.12
   9   3  -2   36.85    1.13
   9  -3  -2   37.07    1.13
   9   3   2   35.87    1.11
   9   3  -3    4.55    0.22
   9  -3  -3    4.62    0.23
  -9   3   4   10.48    0.34
  -9   3   4   10.45    0.40
   9   3  -4   10.20    0.40
   9  -3   4   10.13    0.35
  -9   3   4   10.25    0.36
   9  -3   4    9.72    0.38
   9  -3  -4   10.29    0.41
   9   3   4    9.93    0.35
  -9  -3   4   10.62    0.41
  -9  -3   4   10.38    0.35
   9   3   4   10.08    0.40
   9  -3   5    0.21    0.06
  -9   3   5    0.23    0.05
   9  -3   5    0.20    0.07
  -9   3   5    0.24    0.07
  -9   3   5    0.29    0.06
  -9   3   5    0.21    0.05
  -9  -3   5    0.32    0.08
   9   3   5    0.31    0.08
  -9  -3   5    0.33    0.07
   9   3   5    0.29    0.06
  -9  -3   5    0.30    0.06
   9  -3   6    0.01    0.05
  -9   3   6    0.07    0.04
  -9   3   6   -0.01    0.06
  -9   3   6    0.04    0.04
   9   3   6   -0.05    0.06
  -9  -3   6    0.04    0.04
  -9  -3   6   -0.07    0.04
   9   3   6    0.00    0.04
  10   3   0    5.05    0.22
  10  -3   0    4.75    0.28
  10  -3   0    4.88    0.21
  10   3  -1    7.18    0.29
  10  -3  -1    6.31    0.27
  10   3   1    6.56    0.27
  10   3  -2    3.75    0.20
  10   3   2    4.19    0.21
  10  -3  -2    3.76    0.20
  10   3  -3    1.42    0.13
  10  -3   3    1.41    0.13
  10   3  -3    1.36    0.09
  10  -3   3    1.37    0.09
 -10   3   3    1.24    0.10
  10   3  -3    1.50    0.09
 -10  -3   3    1.41    0.10
  10  -3  -3    1.43    0.09
  10  -3  -3    1.33    0.13
  10   3   3    1.51    0.14
  10   3   3    1.39    0.11
 -10  -3   3    1.45    0.09
  10  -3   4    4.97    0.20
  10  -3   4    5.15    0.24
  10   3  -4    5.23    0.25
 -10   3   4    5.30    0.21
 -10   3   4    5.08    0.25
  10  -3  -4    4.75    0.20
 -10  -3   4    5.44    0.26
  10   3   4    5.17    0.21
  10  -3  -4    5.25    0.26
 -10  -3   4    5.38    0.21
  10   3   4    5.41    0.26
 -10   3   5    1.89    0.11
 -10   3   5    2.10    0.11
 -10   3   5    1.80    0.18
  10  -3   5    2.09    0.15
  10   3   5    2.07    0.12
 -10  -3   5    2.13    0.11
 -10  -3   5    1.93    0.14
  10   3   5    1.98    0.15
 -10   3   6    0.30    0.04
 -10   3   6    0.48    0.07
 -10   3   6    0.35    0.05
  10   3   6    0.42    0.07
 -10  -3   6    0.36    0.05
 -10  -3   6    0.32    0.05
 -10  -3   6    0.37    0.05
  11   3   0    0.59    0.09
  11   3  -1    6.51    0.28
  11  -3  -1    6.11    0.27
  11   3   1    6.26    0.27
  11   3  -2    6.20    0.22
  11   3  -2    6.53    0.28
 -11   3   2    6.13    0.24
  11   3  -2    6.03    0.22
  11  -3   2    5.73    0.26
  11   3  -2    6.23    0.22
  11  -3   2    5.63    0.22
  11   3  -2    6.07    0.23
  11   3   2    5.79    0.27
  11  -3  -2    6.42    0.28
  11  -3  -2    6.13    0.22
  11  -3  -2    6.11    0.23
  11   3   2    5.63    0.23
  11   3   2    5.70    0.27
  11   3   2    5.89    0.22
  11  -3  -2    6.31    0.23
  11   3  -3    1.23    0.09
  11   3  -3    1.29    0.09
  11   3  -3    1.20    0.09
  11  -3   3    1.21    0.13
  11  -3   3    1.28    0.09
 -11   3   3    1.22    0.10
  11   3  -3    1.15    0.12
  11  -3  -3    1.25    0.13
  11  -3  -3    1.27    0.09
  11   3   3    1.34    0.10
  11  -3  -3    1.28    0.09
  11   3   3    1.30    0.13
  11   3   3    1.43    0.13
 -11  -3   3    1.44    0.10
  11   3  -4    0.30    0.06
 -11   3   4    0.24    0.08
  11   3  -4    0.27    0.07
  11  -3   4    0.36    0.08
 -11   3   4    0.26    0.06
  11  -3  -4    0.30    0.05
 -11  -3   4    0.36    0.06
 -11  -3   4    0.37    0.08
  11   3   4    0.42    0.09
  11  -3  -4    0.18    0.07
  11   3   4    0.40    0.06
 -11   3   5    0.07    0.04
 -11   3   5    0.01    0.03
  11  -3   5    0.07    0.06
  11   3   5    0.01    0.06
 -11  -3   5    0.01    0.04
  11   3   5    0.04    0.04
  12  -3   0   67.78    2.03
  12   3   0   73.33    2.09
  12  -3   0   69.58    2.02
  12   3   0   71.75    2.03
  12  -3   0   69.64    2.02
  12   3   0   70.66    2.02
  12  -3   0   68.19    2.02
  12   3   0   68.68    2.02
  12   3  -1    5.15    0.20
  12   3  -1    5.46    0.21
  12  -3   1    5.20    0.20
  12   3  -1    5.53    0.21
  12   3  -1    5.72    0.26
  12  -3   1    5.21    0.20
  12  -3   1    4.98    0.20
  12  -3  -1    5.22    0.25
  12  -3  -1    5.07    0.20
  12  -3  -1    5.37    0.21
  12  -3  -1    5.32    0.20
  12   3   1    5.21    0.25
  12  -3  -1    5.29    0.20
  12   3   1    5.12    0.20
  12  -3  -1    5.14    0.20
  12  -3   2    1.21    0.09
  12   3  -2    1.27    0.08
  12   3  -2    1.42    0.13
 -12   3   2    1.28    0.10
  12   3  -2    1.26    0.09
  12   3  -2    1.17    0.09
  12   3  -2    1.29    0.09
  12  -3  -2    1.34    0.10
  12   3   2    1.18    0.12
  12  -3  -2    1.39    0.13
  12   3   2    1.20    0.09
  12  -3  -2    1.15    0.09
  12  -3  -2    1.26    0.09
  12  -3  -2    1.34    0.09
  12   3  -3    3.79    0.16
  12  -3   3    3.66    0.19
  12   3  -3    3.57    0.16
 -12   3   3    3.77    0.17
  12   3  -3    3.42    0.20
  12   3  -3    3.53    0.16
  12   3   3    3.69    0.16
  12   3   3    3.59    0.17
  12  -3  -3    3.70    0.20
  12  -3  -3    3.63    0.16
 -12  -3   3    3.69    0.17
  12   3   3    3.78    0.21
  12  -3  -3    3.72    0.15
  12  -3  -3    3.65    0.16
  12   3  -4    1.90    0.10
  12  -3   4    2.31    0.15
 -12   3   4    1.83    0.11
  12   3   4    1.98    0.15
 -12  -3   4    1.98    0.11
  12   3   4    2.19    0.16
 -12   3   5    0.25    0.04
  12  -3   5    0.31    0.06
  12   3   5    0.45    0.08
  12  -3  -5    0.33    0.04
 -12  -3   5    0.34    0.04
  13   3   0    0.44    0.06
  13  -3   0    0.38    0.06
  13  -3   0    0.49    0.06
  13  -3   0    0.26    0.05
  13   3   0    0.40    0.06
  13  -3   0    0.27    0.05
  13   3   0    0.44    0.09
  13   3   0    0.31    0.05
  13   3  -1    5.21    0.20
  13  -3   1    5.36    0.20
  13  -3   1    4.93    0.20
  13   3  -1    5.43    0.26
  13   3  -1    5.17    0.20
  13  -3   1    4.90    0.20
  13   3  -1    5.37    0.20
  13  -3  -1    5.47    0.21
  13  -3  -1    5.77    0.21
  13   3   1    5.30    0.21
  13   3   1    5.45    0.26
  13  -3  -1    5.74    0.21
  13  -3  -1    5.36    0.21
  13  -3  -1    5.46    0.22
  13  -3  -1    5.61    0.26
  13   3  -2    4.65    0.18
  13   3  -2    4.74    0.23
  13   3  -2    4.46    0.18
 -13   3   2    4.48    0.19
  13   3  -2    4.21    0.18
  13   3  -2    4.08    0.17
  13  -3  -2    4.45    0.19
  13  -3  -2    4.45    0.23
  13  -3  -2    4.51    0.18
  13   3   2    4.46    0.18
  13  -3  -2    4.61    0.18
  13  -3  -2    4.57    0.18
  13  -3  -2    4.58    0.18
  13   3  -3    3.04    0.14
  13   3  -3    2.81    0.13
 -13   3   3    2.92    0.15
 -13  -3   3    2.98    0.15
  13  -3  -3    2.93    0.14
  13  -3  -3    3.07    0.13
  13  -3  -3    2.99    0.13
  13   3   3    2.95    0.18
  13   3   3    2.90    0.14
  13  -3  -3    3.09    0.14
 -13   3   4    0.46    0.06
  13   3  -4    0.51    0.05
  13   3   4    0.59    0.09
  13  -3  -4    0.49    0.05
  13  -3  -4    0.43    0.06
 -13  -3   4    0.46    0.06
  14   3   0    0.54    0.06
  14  -3   0    0.55    0.07
  14   3   0    0.43    0.06
  14  -3   0    0.38    0.05
  14  -3   0    0.56    0.06
  14   3   0    0.54    0.09
  14  -3   0    0.62    0.07
  14   3   0    0.46    0.06
  14  -3   1    2.11    0.11
  14  -3   1    2.04    0.11
 -14   3   1    2.15    0.12
  14   3  -1    2.07    0.15
  14   3  -1    2.11    0.11
  14   3  -1    1.94    0.11
  14   3  -1    2.05    0.11
  14  -3  -1    2.09    0.11
  14  -3  -1    2.28    0.11
  14   3   1    2.09    0.11
  14  -3  -1    1.91    0.10
  14  -3  -1    2.14    0.11
  14  -3  -1    2.13    0.12
 -14   3   2    2.32    0.13
  14   3  -2    2.37    0.12
  14   3  -2    2.26    0.11
  14   3  -2    2.36    0.12
  14  -3  -2    2.42    0.12
  14  -3  -2    2.26    0.12
 -14  -3   2    2.39    0.13
  14  -3  -2    2.32    0.12
  14  -3  -2    2.47    0.12
  14   3   2    2.22    0.12
  14  -3  -2    2.44    0.11
  14   3  -3    0.10    0.03
 -14   3   3    0.04    0.04
  14   3  -3    0.05    0.03
  14  -3  -3    0.09    0.03
  14  -3  -3    0.08    0.03
 -14  -3   3    0.10    0.04
  14  -3  -3    0.03    0.03
  14  -3  -3    0.10    0.04
  14  -3  -3    0.14    0.04
 -14   3   4    0.90    0.07
  14  -3  -4    0.84    0.06
 -14  -3   4    0.90    0.06
  14  -3  -4    1.07    0.06
  15  -3   0    4.88    0.19
  15   3   0    4.98    0.19
  15  -3   0    5.04    0.19
  15   3   0    4.89    0.19
  15   3   0    4.99    0.19
  15  -3   0    4.93    0.19
 -15   3   0    4.96    0.19
  15  -3   1    1.00    0.07
  15  -3   1    0.90    0.07
 -15   3   1    1.07    0.08
  15   3  -1    1.01    0.08
  15   3  -1    0.97    0.08
  15   3  -1    0.96    0.07
  15   3   1    1.05    0.08
  15  -3  -1    1.05    0.08
  15  -3  -1    1.01    0.08
  15  -3  -1    0.97    0.07
  15  -3  -1    0.96    0.07
 -15   3   2    0.82    0.07
  15   3  -2    0.81    0.07
  15   3  -2    0.80    0.07
  15   3  -2    0.69    0.06
 -15  -3   2    0.82    0.08
  15  -3  -2    0.91    0.07
  15  -3  -2    0.83    0.06
  15  -3  -2    0.89    0.07
  15  -3  -2    0.88    0.07
  15   3   2    0.92    0.07
  15  -3  -2    0.85    0.07
 -15   3   3    0.94    0.07
  15   3  -3    0.84    0.06
  15   3  -3    0.93    0.06
  15   3  -3    0.84    0.06
 -15  -3   3    0.88    0.07
  15  -3  -3    0.82    0.06
  15  -3  -3    0.90    0.06
  15  -3  -3    0.89    0.06
  15  -3  -3    0.95    0.06
  15  -3  -3    0.94    0.07
  15  -3  -3    0.86    0.06
 -16   3   0   -0.01    0.03
  16   3   0    0.02    0.03
  16  -3   0    0.04    0.03
  16  -3   0    0.02    0.03
  16   3   0    0.04    0.03
  16   3   0    0.01    0.02
  16  -3   0    0.04    0.03
  16   3  -1    0.03    0.03
  16  -3   1    0.01    0.03
  16  -3   1    0.06    0.03
  16   3  -1    0.05    0.03
 -16   3   1    0.03    0.03
  16   3  -1    0.05    0.03
  16  -3  -1    0.03    0.03
 -16  -3   1    0.08    0.04
  16  -3  -1    0.05    0.03
  16  -3  -1    0.08    0.03
  16   3   1    0.05    0.03
  16   3  -2    0.49    0.05
  16   3  -2    0.46    0.04
  16   3  -2    0.47    0.05
 -16   3   2    0.46    0.05
  16  -3  -2    0.52    0.05
  16  -3  -2    0.37    0.04
 -16  -3   2    0.37    0.05
  16   3   2    0.52    0.05
  16  -3  -2    0.51    0.05
  16  -3  -2    0.51    0.05
  17  -3   0    0.01    0.02
  17  -3   0    0.01    0.02
  17   3   0    0.00    0.02
 -17  -3   0    0.00    0.02
  17  -3   0   -0.03    0.02
  17   3  -1    0.99    0.06
  17   3  -1    1.05    0.06
  17  -3  -1    0.96    0.06
 -17  -3   1    1.15    0.07
  17  -3  -1    1.03    0.06
  17   3   1    0.99    0.07
  17  -3  -1    1.02    0.06
   0  -4   0  354.61   10.36
   0  -4   1    0.29    0.07
   0  -4   2    7.51    0.28
   0  -4  -2    8.43    0.34
   0   4   2    8.19    0.29
   0   4   3   55.65    1.59
   0   4   3   49.97    1.54
   0  -4   3   50.12    1.59
   0  -4   3   55.14    1.59
   0  -4   4    0.48    0.11
   0  -4   4    0.81    0.12
   0   4   4    0.70    0.13
   0   4   5   10.09    0.46
   0  -4   5    9.51    0.44
   0   4   6    1.09    0.15
   0  -4   6    1.26    0.11
   0   4   6    1.18    0.12
   0  -4   6    1.19    0.11
   0  -4   6    1.15    0.12
   0  -4   6    1.05    0.12
   0   4   6    1.16    0.11
   0   4   6    1.11    0.12
   0   4   6    1.03    0.12
   0   4   6    1.23    0.10
   0   4   6    1.19    0.10
   0  -4   6    1.15    0.12
   0  -4   7    2.26    0.13
   0   4   7    2.50    0.14
   0   4   7    2.52    0.12
   0  -4   7    2.42    0.13
   0   4   7    2.70    0.16
   0  -4   7    2.67    0.14
   0  -4   7    2.92    0.14
   0  -4   7    2.57    0.14
   0   4   7    2.83    0.14
   0   4   7    2.87    0.13
   0   4   7    2.87    0.14
   1  -4   0  109.65    3.22
   1  -4   1  168.11    4.85
   1  -4  -1  169.23    4.89
   1  -4   2   16.17    0.53
  -1   4   2   17.60    0.54
  -1  -4  -2   15.81    0.58
  -1  -4   2   17.07    0.53
   1   4   2   15.89    0.53
  -1  -4   2   16.67    0.55
   1  -4  -2   16.54    0.59
   1  -4   3   15.63    0.53
   1  -4   3   14.85    0.54
  -1   4   3   15.83    0.54
  -1  -4   3   16.40    0.55
   1   4   3   15.66    0.55
  -1  -4   3   16.54    0.56
   1   4   3   15.02    0.50
  -1   4   4   10.39    0.34
   1  -4   4   10.28    0.42
  -1   4   4   10.25    0.43
  -1  -4   4   10.65    0.43
  -1  -4   4   10.39    0.35
   1   4   4   10.60    0.38
   1   4   4   10.78    0.44
  -1  -4   4   10.73    0.45
   1  -4   5   12.13    0.40
  -1   4   5   11.18    0.40
  -1   4   5   11.22    0.50
   1  -4   5   11.50    0.49
   1   4   5   11.21    0.39
  -1  -4   5   11.15    0.48
   1   4   5   11.17    0.49
  -1   4   6    3.41    0.17
  -1   4   6    3.26    0.17
  -1   4   6    3.25    0.14
   1  -4   6    3.37    0.17
   1  -4   6    3.21    0.18
   1  -4   6    3.21    0.17
  -1   4   6    3.44    0.21
  -1   4   6    3.18    0.18
   1  -4   6    3.48    0.18
  -1   4   6    3.18    0.16
  -1   4   6    3.10    0.15
  -1   4   6    3.66    0.18
   1  -4   6    3.22    0.17
  -1  -4   6    3.46    0.17
  -1  -4   6    3.38    0.17
   1   4   6    3.34    0.16
   1   4   6    3.22    0.19
   1   4   6    3.39    0.17
  -1  -4   6    3.01    0.21
   1   4   6    3.28    0.17
   1   4   6    3.54    0.22
   1   4   6    3.56    0.18
  -1  -4   6    3.03    0.14
  -1  -4   6    3.31    0.18
  -1  -4   6    3.37    0.18
  -1  -4   6    3.20    0.17
  -1   4   7    2.19    0.15
   1  -4   7    2.34    0.12
  -1   4   7    1.85    0.12
  -1   4   7    2.02    0.12
  -1   4   7    2.35    0.12
   1  -4   7    1.95    0.11
   1  -4   7    2.13    0.12
   1  -4   7    2.01    0.12
  -1   4   7    2.20    0.12
  -1   4   7    2.06    0.11
  -1  -4   7    2.21    0.12
   1   4   7    2.13    0.15
  -1  -4   7    2.00    0.11
   1   4   7    2.14    0.13
   1   4   7    2.34    0.13
   1   4   7    2.20    0.13
  -1  -4   7    2.15    0.13
   1   4   7    2.09    0.12
   1   4   7    1.90    0.11
  -1  -4   7    2.03    0.13
   2  -4   0   53.69    1.67
   2  -4   1  150.27    4.38
   2  -4  -1  164.09    4.78
  -2   4   2  138.04    3.86
   2  -4   2  131.71    3.85
   2   4   2  132.42    3.92
   2  -4  -2  142.64    4.03
  -2  -4   2  136.66    3.92
   2  -4   3    5.95    0.26
  -2   4   3    6.59    0.28
   2  -4   3    6.02    0.27
  -2  -4   3    6.24    0.29
  -2  -4   3    6.67    0.27
   2   4   3    6.23    0.23
   2   4   3    6.21    0.28
  -2   4   4   16.39    0.53
  -2   4   4   17.10    0.61
   2  -4   4   16.52    0.60
  -2  -4   4   16.67    0.61
   2   4   4   15.87    0.61
  -2  -4   4   17.19    0.63
  -2  -4   4   16.69    0.54
   2   4   4   16.76    0.55
   2  -4   5    0.64    0.09
  -2   4   5    0.65    0.09
  -2   4   5    0.67    0.08
  -2   4   5    0.81    0.12
   2  -4   5    0.83    0.10
  -2   4   5    0.95    0.09
   2  -4   5    0.66    0.09
   2  -4   5    0.80    0.14
  -2   4   5    0.66    0.14
   2  -4   5    0.88    0.10
  -2   4   5    0.64    0.08
   2   4   5    0.74    0.09
   2   4   5    0.80    0.12
   2   4   5    0.81    0.11
   2   4   5    0.68    0.15
  -2  -4   5    0.79    0.09
   2   4   5    0.76    0.09
   2   4   5    0.66    0.10
  -2  -4   5    0.98    0.09
  -2  -4   5    0.66    0.10
  -2  -4   5    0.70    0.07
  -2  -4   5    0.83    0.15
  -2   4   6    1.43    0.12
   2  -4   6    1.39    0.12
   2  -4   6    1.36    0.12
  -2   4   6    1.41    0.12
  -2   4   6    1.35    0.11
  -2   4   6    1.42    0.10
  -2   4   6    1.29    0.12
  -2   4   6    1.35    0.12
  -2   4   6    1.52    0.16
  -2   4   6    1.50    0.12
   2  -4   6    1.39    0.12
   2  -4   6    1.38    0.13
   2   4   6    1.67    0.13
   2   4   6    1.35    0.11
  -2  -4   6    1.05    0.10
   2   4   6    1.46    0.16
   2   4   6    1.38    0.13
   2   4   6    1.43    0.12
  -2  -4   6    1.73    0.13
  -2  -4   6    1.24    0.11
   2   4   6    1.74    0.13
  -2  -4   6    1.54    0.12
  -2  -4   6    1.57    0.12
  -2  -4   6    1.60    0.10
  -2   4   7    1.06    0.09
  -2   4   7    1.27    0.13
  -2   4   7    0.90    0.08
   2  -4   7    0.93    0.09
   2  -4   7    1.11    0.10
   2  -4   7    1.08    0.10
  -2   4   7    0.98    0.08
  -2   4   7    0.82    0.07
  -2   4   7    1.08    0.10
   2   4   7    0.90    0.12
  -2  -4   7    1.01    0.10
   2   4   7    1.13    0.10
   2   4   7    1.02    0.09
  -2  -4   7    1.18    0.10
   2   4   7    0.86    0.08
   2   4   7    1.14    0.10
  -2  -4   7    1.03    0.09
   2   4   7    0.89    0.09
  -2  -4   7    0.98    0.09
   3  -4   0   20.24    0.76
   3  -4   1   83.30    2.55
   3  -4  -1   82.77    2.54
   3  -4   2   49.28    1.63
   3  -4   2   49.30    1.46
  -3   4   2   50.69    1.47
   3  -4   2   49.72    1.48
   3  -4  -2   52.84    1.68
   3   4   2   50.16    1.53
  -3  -4   2   52.99    1.53
   3  -4   3    4.65    0.22
   3  -4   3    4.51    0.23
  -3   4   3    4.66    0.19
  -3   4   3    5.15    0.23
  -3  -4   3    5.05    0.20
   3   4   3    4.90    0.24
   3   4   3    4.89    0.20
  -3  -4   3    5.24    0.24
   3  -4   4   16.75    0.61
  -3   4   4   16.66    0.54
  -3   4   4   16.97    0.62
  -3  -4   4   16.83    0.61
   3   4   4   16.34    0.55
   3   4   4   16.57    0.61
  -3  -4   4   16.99    0.64
  -3  -4   4   16.90    0.55
  -3   4   5    3.01    0.25
   3  -4   5    3.77    0.17
  -3   4   5    3.33    0.16
  -3   4   5    3.20    0.17
   3  -4   5    3.58    0.19
  -3   4   5    3.71    0.17
  -3   4   5    3.47    0.16
   3  -4   5    3.55    0.17
  -3   4   5    3.15    0.17
   3  -4   5    3.27    0.18
   3  -4   5    3.47    0.25
  -3  -4   5    3.23    0.17
  -3  -4   5    3.52    0.18
   3   4   5    3.54    0.20
  -3  -4   5    3.22    0.27
  -3  -4   5    3.35    0.16
   3   4   5    3.70    0.17
  -3  -4   5    3.01    0.16
   3   4   5    3.74    0.18
   3   4   5    3.63    0.17
   3   4   5    3.55    0.16
   3   4   5    3.35    0.19
  -3  -4   5    3.61    0.17
  -3  -4   5    3.30    0.25
   3   4   5    3.71    0.26
  -3  -4   5    3.45    0.17
  -3  -4   5    3.17    0.16
   3  -4   6    2.37    0.16
  -3   4   6    2.43    0.15
  -3   4   6    2.41    0.12
  -3   4   6    2.25    0.13
   3  -4   6    2.14    0.14
  -3   4   6    2.29    0.14
   3  -4   6    2.35    0.15
  -3   4   6    2.37    0.18
  -3   4   6    2.39    0.14
  -3  -4   6    2.35    0.14
  -3  -4   6    2.60    0.15
   3   4   6    2.41    0.14
  -3  -4   6    2.31    0.13
   3   4   6    2.50    0.14
  -3  -4   6    2.19    0.12
   3   4   6    2.36    0.18
  -3  -4   6    2.01    0.13
  -3  -4   6    2.13    0.14
  -3  -4   6    2.39    0.13
   3   4   6    2.56    0.15
   3   4   6    2.32    0.13
   3   4   6    2.38    0.16
   3  -4   7    0.08    0.05
  -3   4   7    0.04    0.04
  -3   4   7    0.07    0.05
  -3   4   7    0.06    0.05
   3  -4   7    0.04    0.04
  -3   4   7    0.06    0.04
   3  -4   7    0.06    0.05
  -3   4   7    0.05    0.07
  -3   4   7    0.03    0.04
  -3  -4   7    0.16    0.06
  -3  -4   7    0.06    0.05
  -3  -4   7    0.06    0.04
   3   4   7    0.04    0.06
  -3  -4   7    0.08    0.05
   3   4   7    0.02    0.05
   3   4   7    0.12    0.05
   3   4   7    0.12    0.05
   3   4   7    0.13    0.05
   4  -4   0   18.28    0.74
   4   4   0   18.11    0.72
   4  -4   1   36.14    1.27
   4  -4  -1   34.47    1.11
   4  -4  -1   37.67    1.28
   4  -4   2   16.12    0.69
   4  -4   2   16.41    0.56
  -4   4   2   17.45    0.54
   4  -4  -2   18.07    0.75
   4   4   2   17.58    0.58
  -4  -4   2   18.61    0.58
  -4   4   3   18.61    0.63
  -4   4   3   19.01    0.59
   4  -4   3   18.73    0.62
   4   4   3   18.11    0.61
  -4  -4   3   17.98    0.61
   4   4   3   17.79    0.57
  -4  -4   3   18.32    0.58
  -4   4   4    3.31    0.16
   4  -4   4    3.26    0.21
  -4   4   4    3.14    0.22
   4   4   4    3.57    0.17
  -4  -4   4    3.48    0.25
  -4  -4   4    3.34    0.17
  -4  -4   4    3.16    0.21
   4   4   4    3.26    0.22
   4  -4   5    5.98    0.23
  -4   4   5    5.63    0.22
  -4   4   5    5.39    0.32
   4  -4   5    5.69    0.25
   4  -4   5    5.45    0.23
  -4   4   5    5.85    0.24
  -4   4   5    5.85    0.23
   4  -4   5    5.19    0.25
  -4   4   5    5.53    0.23
  -4  -4   5    5.11    0.24
   4   4   5    5.71    0.23
  -4  -4   5    5.54    0.23
  -4  -4   5    4.97    0.30
  -4  -4   5    5.41    0.22
   4   4   5    5.26    0.25
  -4  -4   5    5.47    0.21
   4   4   5    4.95    0.31
   4   4   5    5.45    0.26
   4   4   5    5.64    0.23
  -4  -4   5    5.63    0.21
   4   4   5    5.63    0.23
  -4  -4   5    5.40    0.24
  -4  -4   5    5.38    0.23
  -4  -4   5    5.34    0.34
  -4   4   6    2.38    0.14
  -4   4   6    2.38    0.15
  -4   4   6    2.35    0.14
   4  -4   6    2.36    0.15
   4  -4   6    2.47    0.16
  -4   4   6    2.55    0.18
  -4   4   6    2.52    0.13
   4  -4   6    2.01    0.14
  -4   4   6    2.54    0.13
   4   4   6    2.55    0.18
   4   4   6    2.66    0.15
  -4  -4   6    2.10    0.12
  -4  -4   6    2.19    0.14
  -4  -4   6    2.49    0.14
  -4  -4   6    2.29    0.14
  -4  -4   6    2.66    0.15
  -4  -4   6    2.23    0.13
  -4  -4   6    2.49    0.13
   4   4   6    2.35    0.16
   4   4   6    2.46    0.14
   4   4   6    2.50    0.14
  -4   4   7    0.96    0.08
  -4   4   7    1.26    0.09
  -4   4   7    1.45    0.12
   4  -4   7    1.06    0.09
  -4   4   7    1.20    0.08
  -4   4   7    1.12    0.09
  -4   4   7    1.32    0.10
   4  -4   7    1.12    0.10
  -4   4   7    1.10    0.08
   4   4   7    0.89    0.09
   4   4   7    1.27    0.10
  -4  -4   7    1.40    0.10
   4   4   7    1.19    0.12
   4   4   7    1.16    0.09
  -4  -4   7    1.30    0.10
   4   4   7    1.11    0.09
  -4  -4   7    1.12    0.09
   5  -4   0    5.30    0.23
   5  -4   0    5.22    0.36
   5  -4   1   37.01    1.31
   5   4  -1   35.44    1.28
   5  -4   1   33.84    1.08
   5  -4  -1   36.89    1.33
   5  -4  -1   34.83    1.10
   5  -4   2   17.43    0.58
   5   4  -2   17.10    0.53
   5  -4   2   16.20    0.74
   5   4   2   17.19    0.55
   5  -4  -2   17.71    0.78
  -5   4   3   13.33    0.44
   5   4  -3   12.59    0.43
  -5  -4   3   13.25    0.47
   5   4   3   12.62    0.44
  -5  -4   3   13.63    0.45
  -5   4   4   13.64    0.47
   5   4  -4   13.50    0.48
  -5  -4   4   13.01    0.51
   5   4   4   13.31    0.46
  -5  -4   4   13.51    0.47
   5  -4   5   10.63    0.47
   5  -4   5   12.41    0.40
  -5   4   5   11.80    0.40
   5  -4   5   11.69    0.41
  -5   4   5   11.05    0.40
  -5   4   5   12.57    0.43
  -5   4   5   12.22    0.41
  -5   4   5   12.08    0.41
   5  -4   5   12.88    0.44
  -5  -4   5   10.90    0.55
   5   4   5   12.25    0.42
   5   4   5   12.87    0.42
  -5  -4   5   13.20    0.45
  -5  -4   5   12.12    0.41
  -5  -4   5   12.88    0.43
  -5  -4   5   12.30    0.41
  -5  -4   5   12.23    0.42
   5   4   5   12.37    0.46
   5   4   5   13.39    0.46
   5   4   5   12.59    0.42
  -5  -4   5   12.47    0.43
  -5   4   6    4.80    0.19
  -5   4   6    4.62    0.19
  -5   4   6    4.22    0.20
   5  -4   6    4.55    0.19
   5  -4   6    4.61    0.22
   5  -4   6    4.31    0.20
  -5   4   6    4.43    0.19
  -5   4   6    4.52    0.19
  -5   4   6    4.56    0.23
   5   4   6    4.77    0.20
  -5  -4   6    4.37    0.18
   5   4   6    4.76    0.20
  -5  -4   6    4.88    0.19
  -5  -4   6    4.64    0.20
   5   4   6    4.50    0.22
  -5  -4   6    4.53    0.20
   5   4   6    4.82    0.24
   5   4   6    4.74    0.20
  -5   4   7    0.05    0.04
   5  -4   7    0.03    0.04
  -5   4   7    0.13    0.06
  -5   4   7    0.08    0.03
  -5   4   7    0.11    0.04
  -5   4   7    0.07    0.04
  -5   4   7    0.08    0.05
  -5   4   7    0.05    0.04
   5  -4   7    0.06    0.05
   5   4   7    0.13    0.05
  -5  -4   7    0.10    0.03
   5   4   7    0.10    0.04
  -5  -4   7    0.10    0.05
  -5  -4   7    0.15    0.05
  -5  -4   7    0.09    0.04
   5   4   7    0.10    0.06
   5   4   7    0.09    0.04
   5   4   7    0.01    0.04
  -5  -4   7    0.01    0.03
   6   4   0    1.38    0.20
   6  -4   0    1.65    0.12
   6  -4   0    1.45    0.22
   6  -4   1    1.24    0.11
   6  -4   1    1.19    0.20
   6   4  -1    1.15    0.19
   6   4  -1    0.95    0.07
   6  -4  -1    0.93    0.11
   6  -4  -1    1.09    0.22
   6   4   1    1.20    0.20
   6   4   1    1.41    0.11
   6   4  -2  135.14    3.66
   6  -4   2  124.27    3.72
   6  -4   2  124.39    4.09
   6   4   2  134.18    3.91
   6  -4  -2  139.76    4.26
  -6   4   3    9.95    0.35
   6   4  -3    9.80    0.35
   6   4   3    9.46    0.34
  -6  -4   3    9.66    0.35
  -6   4   4   40.46    1.22
   6   4  -4   39.84    1.22
  -6  -4   4   40.99    1.25
   6   4   4   40.61    1.29
  -6   4   5    1.63    0.12
  -6   4   5    1.93    0.13
  -6   4   5    1.96    0.15
   6  -4   5    1.87    0.12
  -6   4   5    1.94    0.13
   6  -4   5    2.03    0.14
   6  -4   5    1.85    0.15
  -6  -4   5    1.97    0.16
   6   4   5    1.97    0.13
   6   4   5    1.76    0.12
  -6  -4   5    2.03    0.12
  -6  -4   5    1.55    0.12
   6   4   5    1.63    0.14
  -6  -4   5    1.87    0.13
  -6  -4   5    1.69    0.12
  -6  -4   5    1.30    0.20
  -6  -4   5    1.91    0.14
   6   4   5    1.90    0.16
   6   4   5    1.97    0.13
  -6   4   6    1.98    0.12
  -6   4   6    1.98    0.13
   6  -4   6    1.82    0.13
  -6   4   6    2.18    0.12
  -6   4   6    1.84    0.12
   6  -4   6    1.88    0.12
  -6   4   6    1.95    0.15
  -6   4   6    1.69    0.11
   6  -4   6    1.63    0.15
   6   4   6    1.90    0.15
   6   4   6    1.49    0.12
   6   4   6    1.96    0.13
  -6  -4   6    1.86    0.11
  -6  -4   6    1.56    0.11
   6   4   6    1.89    0.12
   6   4   6    2.15    0.13
  -6  -4   6    2.00    0.12
  -6  -4   6    2.07    0.12
   6  -4   7    0.28    0.05
  -6   4   7    0.29    0.05
  -6   4   7    0.22    0.04
  -6   4   7    0.33    0.07
  -6   4   7    0.24    0.06
   6   4   7    0.32    0.05
  -6  -4   7    0.23    0.04
   6   4   7    0.25    0.05
  -6  -4   7    0.39    0.05
   6   4   7    0.36    0.07
   6   4   7    0.29    0.07
  -6  -4   7    0.26    0.05
   7   4   0    0.02    0.07
   7   4   0    0.09    0.03
   7  -4   0    0.07    0.08
   7  -4   0    0.11    0.05
   7   4  -1    9.20    0.57
   7   4  -1    9.54    0.33
   7  -4   1    9.69    0.59
   7  -4   1    9.06    0.37
   7   4   1    9.33    0.33
   7  -4  -1    9.31    0.33
   7   4   1    9.27    0.57
   7  -4  -1   10.41    0.40
   7  -4  -1   10.41    0.62
   7   4  -2   33.89    1.03
   7  -4  -2   32.05    1.33
   7   4   2   32.70    0.99
   7   4  -3   10.15    0.36
  -7   4   3    9.52    0.36
   7   4   3    9.38    0.35
  -7  -4   3    9.73    0.36
   7  -4   4    5.80    0.22
   7   4  -4    6.11    0.27
  -7   4   4    6.04    0.23
  -7   4   4    5.46    0.26
  -7  -4   4    6.13    0.27
   7   4   4    5.33    0.24
  -7  -4   4    5.66    0.21
  -7   4   5    3.65    0.20
   7  -4   5    3.74    0.20
  -7   4   5    3.97    0.18
   7  -4   5    3.99    0.20
   7  -4   5    3.99    0.18
  -7   4   5    3.86    0.18
  -7   4   5    4.08    0.17
   7   4   5    4.28    0.26
  -7  -4   5    3.86    0.21
   7  -4  -5    4.01    0.22
  -7  -4   5    3.73    0.18
   7   4   5    3.63    0.17
   7   4   5    3.69    0.18
  -7  -4   5    3.99    0.17
  -7  -4   5    4.15    0.17
   7   4   5    3.97    0.22
  -7  -4   5    3.70    0.19
   7   4   5    3.88    0.18
   7  -4   6    0.90    0.09
  -7   4   6    1.18    0.13
  -7   4   6    1.14    0.12
  -7   4   6    1.15    0.09
   7  -4   6    1.06    0.10
  -7   4   6    1.13    0.10
  -7   4   6    1.14    0.10
   7   4   6    1.11    0.09
   7   4   6    0.92    0.10
  -7  -4   6    1.23    0.09
   7   4   6    1.10    0.11
  -7  -4   6    1.14    0.09
   7   4   6    1.08    0.12
  -7  -4   6    1.25    0.10
   7   4   6    1.18    0.10
   8  -4   0   69.07    2.44
   8  -4   0   62.68    1.98
   8   4   0   69.90    2.42
   8   4   0   68.39    1.99
   8  -4   0   72.06    2.07
   8  -4   1   12.12    0.48
   8   4  -1   13.27    0.43
   8  -4   1   12.37    0.74
   8   4  -1   13.08    0.74
   8   4   1   12.17    0.42
   8  -4  -1   13.43    0.51
   8  -4  -1   12.74    0.43
   8  -4  -1   11.99    0.74
   8   4  -2   17.46    0.57
   8  -4  -2   17.11    0.57
   8   4   2   17.21    0.57
  -8   4   3    3.10    0.17
   8   4  -3    3.26    0.17
   8   4   3    3.05    0.17
   8  -4  -3    3.29    0.18
  -8  -4   3    2.90    0.17
  -8   4   4    5.93    0.22
   8  -4   4    5.60    0.22
  -8   4   4    5.92    0.26
   8  -4   4    5.30    0.25
   8   4  -4    5.72    0.26
  -8   4   4    5.69    0.23
   8   4   4    5.51    0.22
   8  -4  -4    4.76    0.22
  -8  -4   4    5.71    0.21
   8   4   4    5.70    0.26
  -8  -4   4    6.12    0.27
   8  -4  -4    6.10    0.28
  -8  -4   4    5.72    0.22
   8  -4   5    1.54    0.11
  -8   4   5    1.70    0.14
  -8   4   5    1.75    0.12
   8  -4   5    1.61    0.13
   8  -4   5    1.52    0.14
  -8   4   5    1.64    0.11
  -8   4   5    1.58    0.11
  -8  -4   5    1.60    0.14
   8   4   5    1.54    0.15
   8  -4  -5    1.70    0.15
  -8  -4   5    1.78    0.13
   8   4   5    1.65    0.12
  -8  -4   5    1.72    0.11
  -8   4   6    0.25    0.08
  -8   4   6    0.19    0.05
  -8   4   6    0.19    0.05
   8  -4   6    0.17    0.05
  -8   4   6    0.24    0.07
   8  -4   6    0.19    0.05
  -8  -4   6    0.14    0.05
  -8  -4   6    0.21    0.06
   8   4   6    0.23    0.07
   8   4   6    0.21    0.06
   9   4   0   12.18    0.75
   9   4   0   11.61    0.41
   9  -4   0   11.76    0.77
   9  -4   0   12.07    0.49
   9  -4   1   25.56    1.24
   9  -4   1   25.83    0.89
   9   4  -1   26.78    0.82
   9  -4  -1   25.78    0.80
   9   4   1   25.58    0.80
   9  -4  -1   26.53    0.90
   9  -4  -1   24.01    1.22
   9   4  -2    4.74    0.22
   9   4   2    4.24    0.21
   9  -4  -2    4.80    0.22
   9   4  -3    2.28    0.15
  -9   4   3    2.27    0.14
   9  -4  -3    2.40    0.16
   9   4   3    2.25    0.15
   9  -4   4    1.50    0.14
   9  -4   4    1.48    0.10
  -9   4   4    1.58    0.11
  -9   4   4    1.44    0.14
  -9   4   4    1.49    0.10
   9   4  -4    1.69    0.14
  -9  -4   4    1.59    0.15
   9  -4  -4    1.73    0.10
   9  -4  -4    1.71    0.14
   9   4   4    1.62    0.12
  -9  -4   4    1.55    0.11
   9   4   4    1.89    0.16
  -9   4   5    2.56    0.14
   9  -4   5    2.70    0.17
  -9   4   5    2.78    0.14
   9  -4   5    2.78    0.14
  -9   4   5    2.88    0.13
  -9   4   5    2.84    0.17
   9   4   5    2.92    0.15
  -9  -4   5    2.95    0.14
  -9  -4   5    2.73    0.17
  -9  -4   5    2.83    0.15
   9   4   5    2.99    0.19
  -9   4   6    0.10    0.04
  -9   4   6    0.04    0.06
  -9   4   6    0.06    0.04
  -9  -4   6    0.10    0.04
   9   4   6    0.19    0.05
   9   4   6    0.15    0.07
  -9  -4   6    0.08    0.05
  10   4   0    0.72    0.09
  10  -4   0    0.76    0.14
  10   4  -1   51.58    1.55
  10  -4  -1   48.26    1.48
  10   4   1   50.34    1.49
  10   4  -2   14.85    0.52
  10  -4  -2   15.75    0.54
  10   4   2   14.89    0.53
  10   4  -3    3.09    0.14
  10   4  -3    2.89    0.18
  10  -4   3    2.83    0.14
  10  -4   3    2.77    0.17
  10   4  -3    3.03    0.14
 -10   4   3    2.90    0.15
  10  -4  -3    2.88    0.14
 -10  -4   3    3.14    0.15
  10  -4  -3    3.14    0.19
  10   4   3    2.91    0.15
  10   4   3    2.97    0.18
  10   4   3    2.91    0.14
 -10  -4   3    3.12    0.14
  10  -4   4    0.52    0.09
 -10   4   4    0.53    0.10
  10   4  -4    0.46    0.09
  10  -4   4    0.56    0.07
 -10   4   4    0.50    0.07
  10   4  -4    0.58    0.06
  10  -4  -4    0.50    0.09
 -10  -4   4    0.60    0.07
 -10  -4   4    0.54    0.10
  10   4   4    0.59    0.08
  10  -4  -4    0.45    0.06
  10   4   4    0.65    0.10
  10  -4   5    0.18    0.07
 -10   4   5    0.12    0.04
 -10   4   5    0.11    0.04
 -10   4   5    0.12    0.07
  10  -4   5    0.14    0.05
 -10  -4   5    0.12    0.04
  10   4   5    0.11    0.05
  10   4   5    0.12    0.07
 -10  -4   5    0.10    0.05
 -10   4   6    0.61    0.06
 -10   4   6    0.72    0.09
 -10   4   6    0.66    0.06
 -10  -4   6    0.63    0.06
 -10  -4   6    0.67    0.07
 -10  -4   6    0.67    0.07
  10   4   6    0.84    0.09
  11   4   0   12.03    0.44
  11  -4   0   11.52    0.51
  11   4  -1    2.30    0.15
  11  -4  -1    2.13    0.14
  11   4   1    2.01    0.14
 -11   4   2    6.21    0.24
  11  -4   2    6.27    0.27
  11  -4   2    6.06    0.23
  11  -4   2    5.87    0.24
  11   4  -2    6.91    0.29
  11   4  -2    6.61    0.23
  11   4  -2    6.24    0.23
  11   4  -2    6.58    0.24
  11   4  -2    6.06    0.23
  11  -4  -2    6.43    0.28
  11  -4  -2    6.27    0.23
  11  -4  -2    6.14    0.23
  11   4   2    6.35    0.28
  11   4   2    6.54    0.23
  11  -4  -2    6.58    0.24
  11   4   2    6.24    0.24
  11   4   2    6.31    0.28
  11   4  -3    1.11    0.09
  11  -4   3    1.16    0.09
  11  -4   3    1.15    0.12
  11   4  -3    1.19    0.09
  11   4  -3    1.25    0.12
  11   4  -3    1.21    0.09
 -11   4   3    1.33    0.10
  11   4   3    1.11    0.09
  11  -4  -3    1.11    0.08
  11  -4  -3    1.21    0.09
  11   4   3    1.13    0.12
 -11  -4   3    1.28    0.10
  11  -4  -3    1.07    0.12
  11   4   3    1.10    0.10
 -11   4   4    6.21    0.28
  11  -4   4    6.43    0.28
  11   4  -4    6.01    0.29
  11   4  -4    6.50    0.23
  11  -4   4    6.62    0.24
 -11   4   4    6.66    0.25
 -11  -4   4    6.59    0.29
  11  -4  -4    6.58    0.29
 -11  -4   4    6.60    0.24
  11   4   4    6.28    0.24
  11   4   4    6.65    0.28
  11  -4   5    0.62    0.09
 -11   4   5    0.53    0.06
 -11  -4   5    0.65    0.06
  11   4   5    0.55    0.07
  11   4   5    0.70    0.09
  12  -4   0    0.03    0.04
  12   4   0    0.15    0.04
  12   4   0    0.27    0.07
  12   4   0    0.13    0.04
  12  -4   0    0.02    0.04
  12  -4   0    0.08    0.04
  12   4   0    0.03    0.04
  12   4  -1   10.24    0.34
  12   4  -1    9.94    0.34
  12  -4   1    9.32    0.33
  12   4  -1   10.64    0.40
  12  -4   1    9.61    0.33
  12   4  -1   10.29    0.34
  12  -4   1    9.17    0.33
  12  -4  -1   10.46    0.33
  12  -4  -1   10.28    0.34
  12   4   1    9.27    0.34
  12  -4  -1   10.10    0.34
  12  -4  -1   10.30    0.35
  12   4   1    9.70    0.34
  12   4   1    9.74    0.39
  12  -4  -1   10.02    0.39
  12  -4  -1    9.64    0.33
  12   4  -2    3.05    0.14
  12   4  -2    2.83    0.13
 -12   4   2    3.09    0.15
  12   4  -2    3.05    0.18
  12   4  -2    2.92    0.14
  12  -4   2    2.99    0.13
  12  -4   2    3.03    0.14
  12   4  -2    2.91    0.14
  12   4   2    3.07    0.15
  12  -4  -2    3.04    0.18
  12  -4  -2    3.06    0.15
  12   4   2    3.20    0.18
  12  -4  -2    3.13    0.14
  12  -4  -2    3.00    0.14
  12  -4  -2    2.96    0.14
  12   4   2    3.28    0.14
  12   4   2    3.01    0.18
  12   4  -3    0.78    0.08
 -12   4   3    0.70    0.08
  12  -4   3    0.90    0.11
  12   4  -3    0.78    0.08
  12   4  -3    0.85    0.11
  12  -4   3    0.71    0.07
  12   4  -3    0.76    0.08
 -12  -4   3    0.89    0.09
  12  -4  -3    0.81    0.08
  12  -4  -3    0.84    0.08
  12   4   3    1.02    0.12
  12  -4  -3    0.67    0.10
  12   4   3    0.81    0.09
  12   4   3    0.83    0.08
  12  -4   4    6.63    0.27
  12   4  -4    6.63    0.23
 -12   4   4    6.65    0.25
  12   4   4    6.96    0.29
  12   4   4    6.90    0.25
 -12  -4   4    7.09    0.24
 -12   4   5    0.16    0.04
 -12  -4   5    0.32    0.04
  12   4   5    0.31    0.06
  12  -4  -5    0.28    0.04
  12   4   5    0.37    0.07
  13   4   0   12.00    0.44
  13   4   0   11.43    0.39
  13   4   0   12.05    0.39
  13  -4   0   11.38    0.38
  13  -4   0   11.25    0.39
  13   4   0   11.48    0.38
  13  -4   0   11.77    0.38
  13  -4   0   11.75    0.38
  13   4  -1    1.43    0.13
  13  -4   1    1.38    0.09
  13  -4   1    1.53    0.09
  13   4  -1    1.34    0.09
  13   4  -1    1.36    0.09
  13   4  -1    1.51    0.10
  13  -4   1    1.34    0.09
 -13   4   1    1.36    0.10
  13  -4  -1    1.67    0.10
  13  -4  -1    1.30    0.09
  13  -4  -1    1.50    0.10
  13   4   1    1.34    0.09
  13  -4  -1    1.40    0.10
  13   4   1    1.49    0.13
  13  -4  -1    1.44    0.10
  13   4  -2    3.53    0.15
  13   4  -2    3.50    0.16
  13   4  -2    3.44    0.15
  13  -4   2    3.10    0.14
  13   4  -2    3.45    0.20
  13   4  -2    3.52    0.15
  13  -4   2    3.40    0.15
 -13   4   2    3.33    0.16
  13  -4  -2    3.30    0.15
  13  -4  -2    3.32    0.15
  13  -4  -2    3.65    0.16
  13  -4  -2    3.35    0.15
  13   4   2    3.01    0.15
  13  -4  -2    3.23    0.14
  13  -4  -2    3.49    0.19
  13   4   2    3.18    0.15
 -13   4   3    2.17    0.12
  13   4  -3    2.19    0.11
  13   4  -3    2.35    0.11
  13   4  -3    2.26    0.12
  13  -4  -3    2.20    0.11
  13   4   3    2.19    0.12
  13  -4  -3    2.37    0.12
  13  -4  -3    2.45    0.12
  13   4   3    2.31    0.11
  13  -4  -3    2.35    0.12
 -13  -4   3    2.35    0.12
  13   4   3    2.31    0.16
  13  -4  -3    2.11    0.11
 -13   4   4    1.14    0.09
  13   4  -4    1.19    0.07
  13   4   4    1.33    0.12
  13  -4  -4    1.20    0.08
  13  -4  -4    1.16    0.08
  14  -4   0    0.70    0.07
  14   4   0    0.68    0.07
  14  -4   0    0.58    0.06
  14   4   0    0.74    0.07
  14   4   0    0.67    0.10
  14  -4   0    0.73    0.07
  14   4   0    0.76    0.07
  14  -4   0    0.77    0.07
  14   4  -1    2.23    0.12
 -14   4   1    2.35    0.12
  14  -4   1    2.14    0.11
  14   4  -1    2.17    0.15
  14  -4   1    2.22    0.12
  14   4  -1    2.39    0.12
  14  -4   1    2.35    0.12
  14   4  -1    2.24    0.12
  14  -4  -1    2.27    0.11
  14   4   1    2.32    0.12
  14  -4  -1    2.41    0.12
  14   4   1    2.21    0.16
  14  -4  -1    2.24    0.12
  14  -4  -1    2.29    0.12
  14  -4  -1    2.32    0.12
  14   4  -2    0.55    0.06
  14   4  -2    0.51    0.06
 -14   4   2    0.49    0.07
  14   4  -2    0.52    0.06
  14   4  -2    0.48    0.06
  14  -4  -2    0.47    0.05
  14  -4  -2    0.64    0.07
  14  -4  -2    0.55    0.06
  14  -4  -2    0.48    0.06
 -14  -4   2    0.63    0.08
  14  -4  -2    0.55    0.06
  14   4   2    0.61    0.06
 -14   4   3    2.03    0.12
  14   4  -3    2.12    0.10
  14   4  -3    2.19    0.11
 -14  -4   3    1.98    0.11
  14  -4  -3    1.95    0.10
  14  -4  -3    2.14    0.10
  14  -4  -3    1.98    0.11
  14   4   3    2.08    0.10
  14  -4  -3    1.93    0.10
  14  -4  -3    2.03    0.10
 -14   4   4    0.46    0.05
  14   4  -4    0.50    0.05
  14  -4  -4    0.58    0.05
  14  -4  -4    0.48    0.05
  15  -4   0    0.10    0.04
  15   4   0    0.08    0.03
  15  -4   0    0.12    0.04
 -15   4   0    0.11    0.04
  15  -4   0    0.13    0.04
  15   4   0    0.12    0.04
  15   4   0    0.07    0.03
  15  -4   0    0.13    0.04
 -15   4   1    1.06    0.08
  15  -4   1    1.06    0.07
  15   4  -1    1.00    0.08
  15   4  -1    0.94    0.07
  15  -4   1    1.06    0.07
  15   4  -1    1.13    0.08
  15  -4  -1    0.92    0.07
  15  -4  -1    1.00    0.08
  15  -4  -1    1.11    0.08
  15   4   1    1.05    0.08
  15  -4  -1    1.00    0.08
  15   4  -2    2.67    0.12
  15   4  -2    2.67    0.12
 -15   4   2    2.70    0.13
  15   4  -2    2.35    0.11
  15  -4  -2    2.46    0.11
 -15  -4   2    2.49    0.12
  15  -4  -2    2.35    0.12
  15   4   2    2.44    0.11
  15  -4  -2    2.61    0.11
  15  -4  -2    2.39    0.11
  15  -4  -2    2.54    0.11
  15   4  -3    0.31    0.04
  15   4  -3    0.25    0.03
  15   4  -3    0.30    0.04
 -15   4   3    0.32    0.05
  15  -4  -3    0.26    0.04
  15  -4  -3    0.33    0.04
  15  -4  -3    0.28    0.04
 -15  -4   3    0.25    0.04
  15  -4  -3    0.25    0.04
  15  -4  -3    0.28    0.04
  16  -4   0    2.14    0.10
  16   4   0    2.17    0.10
  16  -4   0    2.26    0.10
  16  -4   0    1.94    0.10
  16   4   0    2.22    0.10
  16   4   0    2.01    0.10
  16  -4   1    0.43    0.05
  16   4  -1    0.52    0.05
  16   4  -1    0.47    0.05
  16   4  -1    0.44    0.05
  16  -4   1    0.47    0.05
 -16   4   1    0.51    0.05
  16  -4  -1    0.42    0.05
  16   4   1    0.56    0.05
  16  -4  -1    0.48    0.05
 -16  -4   1    0.61    0.06
  16  -4  -1    0.50    0.06
  16  -4  -1    0.45    0.05
 -16   4   2    1.23    0.07
  16   4  -2    0.99    0.07
  16   4  -2    1.04    0.07
  16   4  -2    1.07    0.06
  16  -4  -2    1.10    0.06
  16  -4  -2    1.12    0.07
  16  -4  -2    1.04    0.07
 -16  -4   2    1.11    0.07
  16  -4  -2    1.00    0.06
  16   4   2    1.05    0.07
  16  -4  -2    1.10    0.07
 -17  -4   0    0.04    0.03
  17  -4   0    0.04    0.03
  17  -4   0    0.03    0.02
  17  -4   0    0.01    0.02
  17   4   0    0.04    0.03
  17   4  -1    0.69    0.06
  17  -4  -1    0.66    0.05
  17   4   1    0.85    0.07
 -17  -4   1    0.76    0.08
  17  -4  -1    0.86    0.07
  17  -4  -1    0.72    0.07
   0  -5   0   -0.06    0.04
   0  -5  -1    4.15    0.24
   0  -5   1    4.34    0.24
   0  -5   2    6.96    0.28
   0  -5  -2    7.18    0.33
   0  -5   2    6.94    0.26
   0   5   2    7.40    0.27
   0   5   3    8.37    0.33
   0  -5   3    8.68    0.33
   0  -5   3    7.84    0.34
   0   5   3    7.71    0.29
   0   5   4   13.38    0.46
   0  -5   4   13.63    0.54
   0   5   4   13.68    0.53
   0  -5   4   13.66    0.52
   0  -5   5    0.64    0.09
   0   5   5    0.79    0.14
   0  -5   5    0.60    0.13
   0   5   5    0.58    0.08
   0   5   6    1.89    0.14
   0   5   6    1.78    0.18
   0  -5   6    1.96    0.13
   0   5   6    1.93    0.15
   0  -5   6    2.05    0.14
   0   5   6    1.80    0.14
   0  -5   6    1.88    0.14
   0   5   6    1.84    0.12
   0  -5   6    2.01    0.14
   0   5   6    1.99    0.13
   0   5   6    2.09    0.13
   0  -5   6    1.92    0.14
   0   5   7    0.57    0.07
   0   5   7    0.55    0.07
   0   5   7    0.59    0.07
   0  -5   7    0.51    0.07
   0  -5   7    0.53    0.07
   0  -5   7    0.58    0.07
   0  -5   7    0.60    0.07
   0   5   7    0.52    0.08
   0  -5   7    0.69    0.08
   0   5   7    0.58    0.09
   0   5   7    0.63    0.07
   1  -5   0  479.72   13.73
   1  -5   1  483.67   13.75
   1  -5  -1  508.88   14.46
  -1  -5  -2  145.24    4.14
   1  -5   2  138.91    4.06
   1  -5   2  139.01    4.05
  -1   5   2  143.36    4.05
   1   5   2  136.82    4.03
  -1  -5   2  141.04    4.03
   1  -5  -2  144.66    4.12
   1  -5   3   81.74    2.42
  -1   5   3   81.84    2.41
   1  -5   3   82.27    2.41
  -1  -5   3   81.59    2.40
   1   5   3   81.75    2.39
  -1  -5   3   83.55    2.38
   1   5   3   77.31    2.34
  -1   5   4   17.21    0.55
  -1   5   4   17.87    0.65
   1  -5   4   18.21    0.64
   1  -5   4   17.88    0.65
   1   5   4   18.16    0.60
  -1  -5   4   18.83    0.68
  -1  -5   4   18.06    0.57
  -1  -5   4   18.07    0.65
   1   5   4   17.86    0.66
  -1   5   5    3.36    0.17
   1  -5   5    3.42    0.24
  -1   5   5    2.77    0.16
  -1   5   5    3.26    0.25
   1  -5   5    2.68    0.18
  -1   5   5    2.90    0.20
  -1   5   5    3.11    0.16
  -1   5   5    3.33    0.25
   1  -5   5    2.83    0.19
   1  -5   5    3.39    0.17
   1  -5   5    2.96    0.23
  -1  -5   5    3.37    0.19
  -1  -5   5    3.52    0.17
   1   5   5    3.53    0.25
   1   5   5    3.27    0.19
   1   5   5    3.02    0.24
   1   5   5    3.15    0.19
   1   5   5    3.12    0.16
  -1  -5   5    3.18    0.24
  -1  -5   5    2.90    0.16
   1  -5   6    3.12    0.17
   1  -5   6    3.18    0.16
  -1   5   6    3.18    0.16
  -1   5   6    3.25    0.16
   1  -5   6    3.23    0.17
  -1   5   6    3.41    0.14
  -1   5   6    3.36    0.21
  -1   5   6    3.24    0.15
   1  -5   6    2.94    0.18
  -1   5   6    3.16    0.17
  -1   5   6    3.25    0.17
  -1   5   6    2.88    0.18
   1   5   6    3.57    0.17
  -1  -5   6    3.55    0.17
   1   5   6    3.21    0.16
   1   5   6    3.10    0.18
  -1  -5   6    3.22    0.17
   1   5   6    3.27    0.18
  -1  -5   6    3.01    0.15
  -1  -5   6    3.40    0.17
   1   5   6    3.45    0.17
  -1  -5   6    3.49    0.18
   1   5   6    3.37    0.16
   1   5   6    3.04    0.21
  -1  -5   6    3.14    0.15
  -1  -5   6    3.20    0.14
  -1   5   7    0.46    0.07
  -1   5   7    0.48    0.06
   1  -5   7    0.85    0.09
  -1   5   7    0.86    0.09
  -1   5   7    0.69    0.08
   1  -5   7    0.62    0.07
   1  -5   7    0.60    0.07
  -1   5   7    0.55    0.09
  -1   5   7    0.52    0.06
   1  -5   7    0.50    0.08
  -1   5   7    0.80    0.09
   1   5   7    0.51    0.08
  -1  -5   7    0.47    0.06
  -1  -5   7    0.82    0.09
   1   5   7    0.46    0.07
   1   5   7    0.61    0.07
   1   5   7    0.37    0.07
  -1  -5   7    0.55    0.07
  -1  -5   7    0.59    0.07
   1   5   7    0.49    0.06
   1   5   7    0.73    0.08
   2  -5   0  219.17    6.35
   2  -5   1   13.15    0.53
   2  -5  -1   14.47    0.57
  -2   5   2   65.84    1.91
   2  -5   2   65.57    1.90
   2  -5   2   64.07    1.92
  -2  -5   2   66.07    1.93
   2  -5  -2   68.87    2.06
   2   5   2   63.45    1.93
  -2   5   3   49.51    1.43
   2  -5   3   44.24    1.43
   2  -5   3   46.55    1.42
  -2   5   3   46.72    1.36
  -2  -5   3   47.91    1.45
   2   5   3   45.14    1.38
  -2  -5   3   46.96    1.37
  -2  -5   3   48.82    1.43
   2   5   3   46.16    1.43
   2  -5   4    4.37    0.24
  -2   5   4    3.90    0.17
  -2   5   4    4.18    0.24
  -2  -5   4    4.04    0.18
  -2  -5   4    4.26    0.26
  -2  -5   4    4.04    0.24
   2   5   4    4.05    0.24
   2   5   4    3.86    0.19
  -2   5   5    4.59    0.25
   2  -5   5    4.56    0.20
  -2   5   5    4.81    0.19
  -2   5   5    4.55    0.19
   2  -5   5    4.52    0.22
  -2   5   5    4.65    0.19
  -2   5   5    4.34    0.20
  -2   5   5    4.70    0.20
  -2   5   5    4.55    0.22
  -2   5   5    4.65    0.29
  -2   5   5    4.78    0.21
  -2   5   5    4.16    0.23
   2  -5   5    4.49    0.28
   2  -5   5    4.25    0.21
   2  -5   5    4.58    0.20
  -2  -5   5    4.74    0.18
   2   5   5    4.87    0.20
   2   5   5    4.64    0.20
   2   5   5    4.88    0.23
   2   5   5    4.98    0.30
   2   5   5    4.53    0.20
   2   5   5    4.95    0.21
  -2  -5   5    4.49    0.20
  -2  -5   5    4.49    0.28
   2   5   5    4.37    0.24
  -2  -5   5    4.52    0.20
  -2  -5   5    4.15    0.30
   2   5   5    4.29    0.22
  -2  -5   5    4.50    0.20
  -2  -5   5    4.66    0.19
  -2   5   6    6.81    0.26
   2  -5   6    7.10    0.27
  -2   5   6    6.98    0.25
  -2   5   6    6.94    0.28
  -2   5   6    7.07    0.31
  -2   5   6    6.59    0.27
  -2   5   6    7.00    0.26
   2  -5   6    7.15    0.29
  -2   5   6    6.89    0.26
   2  -5   6    6.78    0.27
  -2   5   6    6.98    0.24
   2   5   6    7.28    0.27
  -2  -5   6    6.94    0.27
   2   5   6    7.25    0.28
  -2  -5   6    6.88    0.25
   2   5   6    6.96    0.32
  -2  -5   6    7.07    0.26
  -2  -5   6    6.81    0.25
  -2  -5   6    7.29    0.28
   2   5   6    7.14    0.27
  -2  -5   6    7.31    0.28
   2   5   6    7.28    0.28
   2   5   6    7.61    0.30
  -2   5   7    0.38    0.06
  -2   5   7    0.37    0.06
   2  -5   7    0.43    0.06
  -2   5   7    0.38    0.05
   2  -5   7    0.37    0.07
  -2   5   7    0.40    0.08
  -2   5   7    0.44    0.06
  -2   5   7    0.40    0.05
   2  -5   7    0.50    0.07
   2   5   7    0.44    0.07
   2   5   7    0.45    0.07
   2   5   7    0.30    0.05
   2   5   7    0.28    0.08
  -2  -5   7    0.42    0.06
  -2  -5   7    0.50    0.07
  -2  -5   7    0.36    0.06
   2   5   7    0.47    0.06
   2   5   7    0.38    0.06
  -2  -5   7    0.46    0.07
   3  -5   0    9.32    0.44
   3  -5   1  175.48    5.16
   3  -5  -1  174.57    5.14
  -3   5   2   39.41    1.15
   3  -5   2   37.15    1.16
   3  -5   2   37.13    1.14
   3  -5   2   39.05    1.33
  -3  -5   2   37.81    1.16
   3   5   2   38.23    1.17
   3  -5  -2   40.59    1.33
   3  -5   3   11.84    0.45
  -3   5   3   12.01    0.44
  -3   5   3   11.74    0.39
   3  -5   3   11.88    0.43
  -3  -5   3   12.10    0.44
   3   5   3   11.93    0.44
   3   5   3   11.35    0.39
  -3  -5   3   12.09    0.40
  -3   5   4    4.88    0.20
  -3   5   4    4.54    0.26
   3  -5   4    4.65    0.25
  -3  -5   4    4.67    0.21
   3   5   4    5.12    0.22
  -3  -5   4    4.65    0.26
  -3  -5   4    5.14    0.29
   3   5   4    4.56    0.26
  -3   5   5   12.58    0.40
   3  -5   5   12.39    0.41
  -3   5   5   12.34    0.40
   3  -5   5   11.68    0.49
   3  -5   5   12.52    0.44
  -3   5   5   12.93    0.42
  -3   5   5   11.62    0.51
   3  -5   5   11.21    0.50
  -3   5   5   11.65    0.41
  -3   5   5   12.52    0.42
  -3   5   5   12.01    0.45
   3  -5   5   12.29    0.41
  -3  -5   5   12.18    0.43
  -3  -5   5   12.44    0.41
   3   5   5   13.23    0.43
  -3  -5   5   12.40    0.42
   3   5   5   13.14    0.42
   3   5   5   12.02    0.46
   3   5   5   13.37    0.46
   3   5   5   12.52    0.54
  -3  -5   5   12.94    0.42
  -3  -5   5   12.15    0.52
  -3  -5   5   13.03    0.56
  -3  -5   5   11.70    0.42
   3   5   5   13.15    0.43
  -3  -5   5   12.28    0.40
   3   5   5   12.57    0.42
  -3   5   6    1.32    0.16
   3  -5   6    1.42    0.12
  -3   5   6    1.31    0.12
   3  -5   6    1.31    0.11
   3  -5   6    1.53    0.13
  -3   5   6    1.39    0.11
  -3   5   6    1.53    0.10
  -3   5   6    1.34    0.12
  -3   5   6    1.46    0.11
  -3  -5   6    1.53    0.12
  -3  -5   6    1.07    0.11
  -3  -5   6    1.45    0.11
   3   5   6    1.55    0.12
   3   5   6    1.63    0.12
   3   5   6    1.57    0.11
   3   5   6    1.44    0.13
  -3  -5   6    1.86    0.13
   3   5   6    1.37    0.15
  -3  -5   6    1.61    0.11
  -3  -5   6    1.60    0.12
   3   5   6    1.67    0.12
  -3   5   7    0.49    0.05
  -3   5   7    0.50    0.09
   3  -5   7    0.46    0.07
  -3   5   7    0.39    0.06
  -3   5   7    0.46    0.06
   3  -5   7    0.44    0.06
  -3   5   7    0.40    0.06
  -3   5   7    0.37    0.05
   3   5   7    0.37    0.05
   3   5   7    0.47    0.06
   3   5   7    0.35    0.07
  -3  -5   7    0.39    0.06
   3   5   7    0.46    0.06
   3   5   7    0.44    0.08
  -3  -5   7    0.44    0.07
  -3  -5   7    0.58    0.07
  -3  -5   7    0.39    0.06
   3   5   7    0.49    0.07
  -4  -5   0   13.65    1.15
   4   5   0   15.16    1.21
   4  -5   1    7.37    0.29
   4  -5   1    7.96    0.43
   4  -5  -1    7.91    0.31
   4  -5  -1    8.92    0.46
   4  -5   2    6.54    0.27
  -4   5   2    5.95    0.24
   4  -5   2    6.39    0.39
   4   5   2    6.14    0.25
  -4  -5   2    5.81    0.24
   4  -5  -2    6.24    0.39
   4  -5   3    2.90    0.20
  -4   5   3    2.96    0.14
  -4   5   3    3.15    0.18
   4   5  -3    2.61    0.13
   4  -5   3    3.25    0.17
  -4  -5   3    3.21    0.16
   4   5   3    3.10    0.18
  -4  -5   3    3.09    0.18
  -4   5   4    3.89    0.24
  -4   5   4    4.12    0.18
   4  -5   4    3.57    0.22
   4   5   4    3.93    0.19
   4   5   4    3.89    0.24
  -4  -5   4    4.14    0.19
  -4  -5   4    3.95    0.23
  -4  -5   4    4.00    0.27
  -4   5   5   12.64    0.54
   4  -5   5   12.52    0.43
  -4   5   5   13.30    0.43
   4  -5   5   13.38    0.46
  -4   5   5   13.27    0.44
   4  -5   5   12.90    0.43
  -4   5   5   11.84    0.43
  -4   5   5   13.07    0.44
  -4   5   5   13.31    0.43
  -4   5   5   13.30    0.45
  -4  -5   5   13.36    0.42
  -4  -5   5   12.36    0.43
  -4  -5   5   12.46    0.56
   4   5   5   12.95    0.43
  -4  -5   5   13.18    0.43
   4   5   5   12.40    0.47
   4   5   5   13.46    0.46
  -4  -5   5   12.99    0.43
  -4  -5   5   12.48    0.53
   4   5   5   13.44    0.44
  -4  -5   5   13.14    0.45
   4   5   5   12.93    0.43
  -4  -5   5   12.72    0.42
   4   5   5   12.74    0.54
  -4   5   6    3.92    0.19
  -4   5   6    4.28    0.18
  -4   5   6    4.30    0.18
   4  -5   6    4.48    0.20
  -4   5   6    3.97    0.18
  -4   5   6    4.20    0.23
  -4   5   6    4.05    0.19
   4  -5   6    4.35    0.21
  -4  -5   6    4.31    0.19
   4   5   6    4.24    0.19
   4   5   6    3.99    0.22
  -4  -5   6    4.14    0.18
  -4  -5   6    4.20    0.19
  -4  -5   6    3.96    0.18
  -4  -5   6    4.28    0.19
  -4  -5   6    4.36    0.18
   4   5   6    4.32    0.19
  -4  -5   6    3.85    0.17
   4   5   6    4.08    0.20
   4   5   6    4.53    0.19
  -4   5   7    0.71    0.09
  -4   5   7    0.60    0.07
   4  -5   7    0.51    0.06
   4  -5   7    0.45    0.07
  -4   5   7    0.68    0.08
  -4   5   7    0.56    0.06
  -4   5   7    0.51    0.06
  -4   5   7    0.51    0.06
   4   5   7    0.55    0.07
   4   5   7    0.45    0.07
   4   5   7    0.62    0.07
  -4  -5   7    0.63    0.07
  -4  -5   7    0.58    0.07
  -4  -5   7    0.63    0.07
   4   5   7    0.63    0.09
   4   5   7    0.69    0.08
   5  -5   0   10.82    0.56
   5  -5   0   10.30    0.38
   5  -5   1    7.54    0.30
   5  -5   1    7.70    0.46
   5  -5  -1    7.76    0.48
   5  -5  -1    8.26    0.32
   5  -5   2   75.72    2.50
   5   5  -2   75.38    2.17
   5  -5   2   74.38    2.22
   5  -5  -2   80.37    2.55
   5   5   2   75.01    2.24
  -5   5   3    3.19    0.15
   5   5  -3    2.98    0.15
   5   5   3    3.02    0.15
  -5  -5   3    2.96    0.16
  -5  -5   3    2.82    0.17
  -5   5   4    2.01    0.14
  -5  -5   4    1.65    0.20
  -5  -5   4    2.14    0.18
   5   5   4    2.07    0.14
  -5   5   5   19.92    0.64
   5  -5   5   18.94    0.64
  -5   5   5   20.63    0.63
   5  -5   5   20.36    0.64
   5  -5   5   21.02    0.67
  -5   5   5   20.16    0.64
  -5   5   5   20.73    0.66
  -5   5   5   20.47    0.64
  -5  -5   5   19.63    0.65
   5   5   5   21.04    0.65
   5   5   5   19.86    0.68
  -5  -5   5   20.20    0.63
   5   5   5   20.99    0.68
  -5  -5   5   21.14    0.63
  -5  -5   5   21.08    0.64
  -5  -5   5   20.49    0.67
   5   5   5   19.96    0.64
  -5  -5   5   20.16    0.80
   5   5   5   20.49    0.64
   5  -5   6    3.89    0.20
  -5   5   6    4.10    0.17
  -5   5   6    3.96    0.18
   5  -5   6    3.95    0.18
  -5   5   6    4.32    0.17
  -5   5   6    3.51    0.17
   5  -5   6    4.10    0.19
  -5   5   6    3.96    0.21
  -5   5   6    3.83    0.18
  -5  -5   6    3.96    0.18
  -5  -5   6    4.05    0.18
   5   5   6    3.66    0.19
  -5  -5   6    4.02    0.17
   5   5   6    4.06    0.22
  -5  -5   6    3.91    0.17
   5   5   6    4.05    0.18
  -5  -5   6    3.67    0.17
   5   5   6    4.32    0.19
   5   5   6    4.17    0.18
   5  -5   7    0.37    0.05
   5  -5   7    0.50    0.07
  -5   5   7    0.49    0.05
  -5   5   7    0.53    0.08
  -5   5   7    0.53    0.06
  -5   5   7    0.48    0.05
  -5   5   7    0.51    0.08
  -5   5   7    0.44    0.05
  -5   5   7    0.38    0.05
   5   5   7    0.49    0.06
  -5  -5   7    0.52    0.06
  -5  -5   7    0.55    0.06
   5   5   7    0.37    0.06
   5   5   7    0.58    0.08
   5   5   7    0.53    0.06
  -5  -5   7    0.55    0.06
  -5  -5   7    0.58    0.05
  -5  -5   7    0.42    0.05
   5   5   7    0.52    0.06
   6  -5   0   38.89    1.20
   6  -5   1    4.83    0.22
   6  -5   1    4.19    0.36
   6   5  -1    4.07    0.17
   6  -5  -1    3.83    0.35
   6  -5  -1    4.01    0.21
   6   5   1    4.43    0.17
   6   5  -2   36.08    1.08
   6  -5   2   35.96    1.13
   6  -5  -2   35.50    1.39
   6   5   2   34.99    1.06
  -6   5   3    1.22    0.10
   6   5  -3    1.29    0.10
   6   5   3    1.28    0.10
  -6  -5   3    1.22    0.11
  -6   5   4   16.68    0.56
   6   5   4   15.98    0.55
  -6  -5   4   16.35    0.56
  -6   5   5    3.79    0.17
  -6   5   5    4.09    0.18
   6  -5   5    4.14    0.20
  -6   5   5    3.82    0.20
   6  -5   5    3.78    0.18
  -6   5   5    3.83    0.18
   6   5   5    3.69    0.19
   6   5   5    3.71    0.17
  -6  -5   5    3.80    0.17
  -6  -5   5    3.95    0.18
  -6  -5   5    3.46    0.20
  -6  -5   5    3.79    0.18
   6   5   5    3.71    0.18
  -6  -5   5    3.24    0.18
  -6  -5   5    3.19    0.28
   6   5   5    3.89    0.22
  -6  -5   5    3.71    0.17
   6   5   5    3.67    0.17
   6  -5   6    2.25    0.13
  -6   5   6    1.90    0.12
  -6   5   6    2.01    0.14
  -6   5   6    2.14    0.16
  -6   5   6    2.26    0.13
   6  -5   6    2.27    0.14
  -6   5   6    2.46    0.13
  -6   5   6    2.26    0.12
   6   5   6    2.34    0.14
   6   5   6    2.12    0.13
   6   5   6    2.41    0.14
  -6  -5   6    2.16    0.12
  -6  -5   6    2.30    0.13
  -6  -5   6    2.47    0.13
  -6  -5   6    1.91    0.11
   6   5   6    2.03    0.16
   6   5   6    2.05    0.14
  -6   5   7    1.15    0.07
   6  -5   7    1.17    0.08
  -6   5   7    1.19    0.08
  -6   5   7    1.32    0.10
  -6  -5   7    0.98    0.10
  -6  -5   7    1.35    0.09
   6   5   7    1.37    0.10
   6   5   7    1.36    0.09
  -6  -5   7    1.47    0.09
   7  -5   0    7.88    0.33
   7   5   0    7.11    0.27
   7  -5   0    7.64    0.53
   7   5  -1    0.92    0.08
   7  -5   1    0.78    0.20
   7  -5   1    1.17    0.12
   7  -5  -1    0.96    0.08
   7  -5  -1    0.96    0.11
   7  -5  -1    0.71    0.19
   7   5   1    1.03    0.08
   7  -5   2    0.95    0.12
   7   5  -2    0.69    0.08
   7   5   2    1.17    0.10
  -7   5   3    4.05    0.19
   7   5  -3    4.10    0.19
  -7  -5   3    3.96    0.20
   7   5   3    3.96    0.19
  -7   5   4    0.85    0.13
  -7   5   4    0.74    0.10
  -7   5   4    1.00    0.09
   7  -5   4    0.80    0.08
   7   5  -4    0.96    0.11
   7   5  -4    0.79    0.08
  -7  -5   4    0.66    0.08
   7   5   4    0.87    0.09
  -7  -5   4    0.80    0.09
  -7  -5   4    0.71    0.11
  -7  -5   4    1.05    0.14
   7   5   4    0.65    0.09
  -7  -5   4    0.88    0.10
   7   5   4    0.79    0.11
   7  -5   5    0.37    0.07
  -7   5   5    0.36    0.07
  -7   5   5    0.29    0.06
  -7   5   5    0.50    0.09
  -7   5   5    0.50    0.07
   7  -5   5    0.31    0.07
  -7  -5   5    0.41    0.08
  -7  -5   5    0.36    0.09
  -7  -5   5    0.27    0.08
  -7  -5   5    0.42    0.07
   7   5   5    0.36    0.07
   7   5   5    0.40    0.07
   7   5   5    0.39    0.07
  -7  -5   5    0.38    0.06
  -7  -5   5    0.40    0.06
   7   5   5    0.34    0.09
  -7   5   6    0.43    0.06
   7  -5   6    0.28    0.06
  -7   5   6    0.42    0.06
  -7   5   6    0.41    0.06
   7  -5   6    0.24    0.06
  -7   5   6    0.41    0.09
  -7  -5   6    0.38    0.06
   7   5   6    0.36    0.06
   7   5   6    0.39    0.07
   7   5   6    0.36    0.06
   7   5   6    0.38    0.06
  -7  -5   6    0.44    0.07
   7   5   6    0.31    0.08
  -7  -5   6    0.39    0.06
   8  -5   0    4.70    0.25
   8  -5   0    4.42    0.43
   8   5   0    4.46    0.19
   8  -5   1    1.18    0.25
   8  -5   1    1.74    0.15
   8   5  -1    1.65    0.11
   8  -5  -1    1.77    0.28
   8  -5  -1    1.70    0.16
   8  -5  -1    1.45    0.10
   8   5  -2    2.09    0.13
   8   5   2    2.33    0.14
   8  -5  -2    2.04    0.13
   8   5  -3    3.02    0.17
  -8   5   3    3.00    0.17
   8  -5  -3    3.24    0.18
  -8  -5   3    3.29    0.18
   8   5   3    2.99    0.17
   8   5  -4    2.82    0.14
   8   5  -4    2.98    0.18
   8  -5   4    2.75    0.24
  -8   5   4    2.89    0.15
  -8   5   4    2.99    0.18
   8  -5   4    2.72    0.14
  -8   5   4    2.79    0.14
  -8  -5   4    2.51    0.13
  -8  -5   4    2.74    0.14
   8  -5  -4    3.04    0.18
   8   5   4    2.78    0.18
   8   5   4    2.75    0.15
   8   5   4    2.62    0.14
  -8  -5   4    2.46    0.18
  -8   5   5    1.73    0.14
  -8   5   5    1.70    0.12
   8  -5   5    1.74    0.13
  -8   5   5    1.57    0.11
  -8   5   5    1.51    0.10
   8  -5   5    1.62    0.11
  -8  -5   5    1.62    0.14
   8  -5  -5    1.54    0.15
  -8  -5   5    1.62    0.13
   8   5   5    1.86    0.12
   8   5   5    1.78    0.15
   8   5   5    1.83    0.12
  -8  -5   5    1.52    0.10
  -8  -5   5    1.85    0.11
   8  -5   6    0.17    0.05
  -8   5   6    0.21    0.05
  -8   5   6    0.22    0.05
   8  -5   6    0.26    0.05
  -8   5   6    0.21    0.07
  -8  -5   6    0.22    0.06
  -8  -5   6    0.29    0.05
   8   5   6    0.31    0.06
   8   5   6    0.28    0.08
   9  -5   0    9.17    0.67
   9  -5   0    9.59    0.42
   9   5   0    9.27    0.34
   9  -5   1    4.01    0.24
   9  -5   1    3.71    0.43
   9   5  -1    3.94    0.19
   9  -5  -1    4.06    0.19
   9  -5  -1    3.75    0.43
   9  -5  -1    4.28    0.26
   9   5   1    4.02    0.19
   9   5  -2    5.98    0.26
   9   5   2    6.24    0.27
   9  -5  -2    6.29    0.27
   9  -5   3    6.34    0.29
  -9   5   3    5.75    0.23
   9   5  -3    5.73    0.26
   9  -5  -3    5.90    0.26
   9   5   3    5.51    0.28
  -9  -5   3    5.74    0.30
   9  -5  -3    5.58    0.22
   9   5   3    5.85    0.26
   9  -5   4    1.53    0.10
   9   5  -4    1.38    0.13
   9  -5   4    1.41    0.13
  -9   5   4    1.51    0.11
  -9   5   4    1.29    0.14
  -9   5   4    1.44    0.10
  -9  -5   4    1.52    0.14
  -9  -5   4    1.45    0.10
   9   5   4    1.43    0.14
   9  -5  -4    1.69    0.14
   9   5   4    1.51    0.11
  -9   5   5    2.11    0.12
   9  -5   5    2.04    0.12
  -9   5   5    2.20    0.12
  -9   5   5    2.02    0.14
  -9   5   5    2.12    0.12
   9   5   5    2.25    0.13
   9   5   5    2.17    0.16
  -9  -5   5    2.02    0.15
  -9  -5   5    2.11    0.13
  -9  -5   5    2.07    0.12
  -9   5   6    0.01    0.04
  -9   5   6   -0.02    0.06
   9  -5   6   -0.02    0.03
  -9   5   6   -0.04    0.03
  -9  -5   6    0.03    0.04
   9   5   6    0.03    0.04
  -9  -5   6    0.03    0.04
   9   5   6   -0.01    0.06
  10   5   0    0.86    0.09
  10  -5   0    0.67    0.12
  10   5  -1    5.35    0.24
  10  -5   1    4.67    0.28
  10   5   1    4.96    0.23
  10  -5  -1    4.67    0.22
  10   5  -2    4.71    0.23
  10   5   2    4.68    0.23
  10  -5  -2    4.40    0.22
  10  -5   3    0.96    0.11
 -10   5   3    0.81    0.08
  10  -5   3    0.95    0.08
  10   5  -3    0.92    0.08
  10   5  -3    0.75    0.10
  10   5  -3    0.87    0.08
  10   5   3    0.90    0.08
  10  -5  -3    0.82    0.08
 -10  -5   3    0.89    0.09
  10   5   3    1.01    0.12
  10   5   3    0.92    0.09
  10   5   3    0.82    0.08
 -10  -5   3    0.79    0.08
  10   5   3    0.96    0.11
  10  -5  -3    0.89    0.12
  10  -5   4    0.04    0.04
 -10   5   4    0.01    0.06
  10  -5   4    0.12    0.06
 -10   5   4    0.04    0.04
  10   5  -4   -0.01    0.05
 -10  -5   4    0.00    0.04
  10  -5  -4    0.06    0.06
  10   5   4    0.07    0.05
  10   5   4    0.06    0.07
 -10  -5   4   -0.01    0.06
 -10   5   5    1.62    0.10
 -10   5   5    1.59    0.10
 -10   5   5    1.47    0.12
  10  -5   5    1.58    0.10
 -10  -5   5    1.59    0.10
  10   5   5    1.94    0.15
  10   5   5    1.72    0.11
 -10  -5   5    1.49    0.11
 -10   5   6    1.38    0.10
 -10   5   6    1.19    0.08
 -10   5   6    1.47    0.09
 -10  -5   6    1.35    0.08
 -10  -5   6    1.52    0.09
 -10  -5   6    1.39    0.08
  10   5   6    1.41    0.11
  11  -5   0    0.90    0.16
  11   5   0    0.90    0.10
  11   5  -1    6.79    0.25
  11   5  -1    6.79    0.29
  11  -5   1    6.42    0.25
  11  -5  -1    5.83    0.26
  11  -5  -1    5.90    0.26
  11  -5  -1    5.88    0.22
  11   5   1    6.58    0.27
  11   5  -2    2.46    0.17
  11   5  -2    2.64    0.13
 -11   5   2    2.58    0.13
  11  -5   2    2.47    0.13
  11  -5   2    2.40    0.12
  11  -5   2    2.40    0.16
  11   5  -2    2.49    0.13
  11   5  -2    2.77    0.13
  11   5  -2    2.52    0.13
  11   5   2    2.36    0.16
  11  -5  -2    2.73    0.17
  11  -5  -2    2.50    0.12
  11   5   2    2.37    0.13
  11   5   2    2.52    0.13
  11  -5  -2    2.48    0.13
  11   5   2    2.64    0.16
  11  -5  -2    2.63    0.12
  11  -5   3    2.11    0.15
  11   5  -3    2.49    0.16
  11  -5   3    2.07    0.12
  11   5  -3    2.33    0.12
 -11   5   3    2.38    0.13
  11   5  -3    2.29    0.12
  11   5   3    2.18    0.16
  11   5   3    2.16    0.12
  11  -5  -3    2.17    0.16
  11   5   3    2.41    0.13
 -11  -5   3    2.40    0.12
  11  -5  -3    2.43    0.14
 -11  -5   3    2.18    0.12
  11   5  -4    1.00    0.08
  11  -5   4    0.93    0.12
  11  -5   4    0.94    0.09
 -11   5   4    1.03    0.12
 -11   5   4    1.09    0.10
  11   5   4    1.08    0.10
 -11  -5   4    0.84    0.11
 -11  -5   4    0.97    0.09
  11  -5  -4    1.10    0.16
  11   5   4    1.08    0.13
  11  -5   5    0.12    0.04
 -11   5   5    0.23    0.05
  11   5   5    0.29    0.07
  11   5   5    0.31    0.06
 -11  -5   5    0.29    0.05
  11  -5  -5    0.30    0.04
  12  -5   0   25.50    0.78
  12  -5   0   25.49    0.79
  12   5   0   27.24    0.85
  12   5   0   25.50    0.78
  12  -5   0   25.19    0.78
  12  -5   0   25.74    0.78
  12   5   0   25.76    0.78
  12   5   0   25.55    0.78
  12   5  -1    3.41    0.15
  12  -5   1    3.41    0.15
  12   5  -1    3.64    0.20
  12  -5   1    2.83    0.15
  12  -5   1    3.60    0.15
  12  -5   1    3.13    0.14
  12   5  -1    3.36    0.15
  12   5  -1    3.26    0.14
  12   5  -1    3.35    0.15
  12   5   1    3.47    0.19
  12  -5  -1    3.25    0.15
  12  -5  -1    3.64    0.16
  12  -5  -1    3.41    0.15
  12  -5  -1    3.39    0.15
  12   5   1    3.45    0.16
  12   5   1    3.50    0.15
  12  -5  -1    3.46    0.15
  12  -5   2    0.69    0.07
  12   5  -2    0.66    0.07
  12   5  -2    0.68    0.07
  12   5  -2    0.74    0.08
  12   5  -2    0.76    0.11
 -12   5   2    0.64    0.08
  12   5  -2    0.71    0.07
  12  -5   2    0.64    0.07
  12   5   2    0.68    0.07
  12   5   2    0.74    0.08
  12  -5  -2    0.85    0.08
  12  -5  -2    0.62    0.07
  12  -5  -2    0.65    0.07
  12  -5  -2    0.68    0.07
  12  -5  -2    0.60    0.07
  12   5   2    0.84    0.11
  12  -5  -2    0.75    0.10
  12   5   2    0.83    0.11
  12   5  -3    4.62    0.18
  12  -5   3    4.44    0.22
  12   5  -3    4.30    0.22
 -12   5   3    4.52    0.20
  12   5  -3    4.69    0.18
  12  -5   3    4.60    0.19
  12   5  -3    4.47    0.19
  12  -5  -3    4.59    0.23
  12   5   3    4.75    0.19
  12  -5  -3    4.63    0.19
  12  -5  -3    4.82    0.19
  12   5   3    4.46    0.18
  12   5   3    4.55    0.23
 -12  -5   3    4.88    0.20
  12  -5   4    0.31    0.05
  12   5  -4    0.31    0.05
 -12   5   4    0.36    0.06
  12  -5   4    0.48    0.08
  12  -5  -4    0.35    0.05
  12   5   4    0.54    0.09
 -12  -5   4    0.28    0.05
  12   5   4    0.46    0.06
 -12   5   5    0.68    0.06
  12   5   5    0.77    0.07
 -12  -5   5    0.66    0.06
  12  -5  -5    0.72    0.05
  12   5   5    0.76    0.10
  13   5   0    7.30    0.27
  13   5   0    7.42    0.27
  13  -5   0    7.21    0.27
  13  -5   0    7.55    0.27
  13   5   0    7.86    0.33
  13  -5   0    7.80    0.27
  13  -5   0    7.41    0.27
  13   5   0    7.65    0.27
  13   5  -1    6.63    0.24
  13  -5   1    6.04    0.23
  13   5  -1    6.64    0.24
 -13   5   1    6.48    0.25
  13   5  -1    6.55    0.24
  13   5  -1    6.82    0.30
  13  -5   1    6.79    0.24
  13  -5   1    6.28    0.23
  13  -5   1    6.62    0.24
  13  -5  -1    6.81    0.25
  13   5   1    6.72    0.25
  13  -5  -1    6.79    0.26
  13  -5  -1    7.22    0.25
  13   5   1    6.30    0.29
  13  -5  -1    6.81    0.24
  13  -5  -1    6.76    0.25
  13   5  -2    0.42    0.06
  13  -5   2    0.38    0.05
  13   5  -2    0.33    0.05
  13   5  -2    0.43    0.06
  13  -5   2    0.43    0.06
  13   5  -2    0.54    0.09
 -13   5   2    0.44    0.06
  13   5  -2    0.42    0.06
  13   5   2    0.45    0.09
  13  -5  -2    0.55    0.07
  13  -5  -2    0.39    0.06
  13  -5  -2    0.39    0.05
  13   5   2    0.53    0.06
  13  -5  -2    0.48    0.09
  13   5   2    0.45    0.06
  13  -5  -2    0.45    0.06
  13  -5  -2    0.47    0.06
  13   5  -3    2.65    0.12
 -13   5   3    2.63    0.14
  13   5  -3    2.51    0.12
  13  -5   3    2.46    0.12
  13   5  -3    2.54    0.12
  13  -5  -3    2.81    0.13
 -13  -5   3    2.54    0.13
  13   5   3    2.66    0.12
  13  -5  -3    2.60    0.12
  13   5   3    2.54    0.13
  13  -5  -3    2.53    0.12
  13   5   3    2.59    0.17
  13  -5  -3    2.57    0.13
  13   5  -4    0.05    0.03
 -13   5   4    0.05    0.04
  13  -5  -4    0.03    0.04
  13   5   4    0.10    0.04
  13   5   4    0.09    0.06
  13  -5  -4    0.04    0.03
  14  -5   0    4.03    0.16
  14  -5   0    4.09    0.17
  14  -5   0    3.87    0.16
  14   5   0    4.02    0.17
  14   5   0    4.04    0.16
  14   5   0    4.09    0.21
  14   5   0    3.94    0.16
  14  -5   0    3.97    0.16
  14  -5   1    0.81    0.09
  14   5  -1    0.89    0.08
  14   5  -1    1.02    0.12
  14  -5   1    0.84    0.07
 -14   5   1    0.84    0.08
  14   5  -1    0.89    0.08
  14  -5   1    1.00    0.08
  14  -5   1    0.82    0.07
  14   5  -1    0.94    0.08
  14  -5  -1    1.00    0.08
  14  -5  -1    0.96    0.08
  14  -5  -1    0.90    0.07
  14  -5  -1    1.00    0.08
  14   5   1    1.00    0.16
  14  -5  -1    0.98    0.08
  14   5   1    1.01    0.08
  14  -5   2    1.25    0.08
  14  -5   2    1.15    0.08
  14   5  -2    1.19    0.08
  14   5  -2    1.20    0.08
 -14   5   2    1.27    0.09
  14   5  -2    1.22    0.09
  14   5  -2    1.18    0.08
  14  -5  -2    1.17    0.08
  14   5   2    1.25    0.09
  14  -5  -2    1.11    0.08
  14  -5  -2    1.28    0.09
 -14  -5   2    0.95    0.09
  14  -5  -2    1.17    0.08
  14  -5  -2    1.15    0.08
  14  -5  -2    1.20    0.09
  14   5  -3    0.45    0.05
 -14   5   3    0.52    0.06
  14   5  -3    0.38    0.05
  14   5   3    0.46    0.08
  14   5   3    0.50    0.05
  14  -5  -3    0.48    0.06
 -14  -5   3    0.43    0.06
  14  -5  -3    0.34    0.05
  14  -5  -3    0.42    0.05
  14  -5  -3    0.46    0.05
  14   5  -4    0.91    0.06
 -14   5   4    0.79    0.06
  14  -5  -4    0.79    0.06
  14  -5  -4    0.92    0.06
  15  -5   0    1.97    0.10
  15   5   0    2.13    0.11
  15  -5   0    2.09    0.10
  15  -5   0    2.04    0.11
  15   5   0    2.09    0.10
  15  -5   0    2.08    0.11
  15   5   0    2.05    0.11
  15  -5   1    0.51    0.06
  15   5  -1    0.50    0.06
 -15   5   1    0.53    0.06
  15  -5   1    0.45    0.05
  15  -5   1    0.54    0.06
  15   5  -1    0.49    0.06
  15   5  -1    0.49    0.06
  15  -5  -1    0.44    0.05
  15   5   1    0.54    0.06
  15  -5  -1    0.58    0.06
  15  -5  -1    0.39    0.05
  15  -5  -1    0.40    0.05
  15  -5  -1    0.45    0.05
 -15   5   2    0.37    0.05
  15   5  -2    0.35    0.05
  15   5  -2    0.33    0.05
  15   5  -2    0.32    0.05
  15  -5  -2    0.25    0.04
  15  -5  -2    0.36    0.05
  15  -5  -2    0.32    0.05
  15  -5  -2    0.41    0.05
  15  -5  -2    0.38    0.05
 -15  -5   2    0.36    0.05
  15   5   2    0.38    0.05
  15   5  -3    0.72    0.05
  15   5  -3    0.89    0.06
  15   5  -3    0.91    0.06
 -15   5   3    0.81    0.07
 -15  -5   3    0.79    0.06
  15  -5  -3    0.77    0.06
  15  -5  -3    0.71    0.06
  15   5   3    0.82    0.06
  15  -5  -3    0.71    0.06
  15  -5  -3    0.80    0.06
  15  -5  -3    0.87    0.06
  16  -5   0    0.57    0.06
  16  -5   0    0.52    0.06
  16  -5   0    0.54    0.05
  16   5   0    0.52    0.05
  16  -5   0    0.56    0.05
  16   5   0    0.57    0.05
  16   5   0    0.61    0.06
 -16   5   1    0.14    0.03
  16   5  -1    0.20    0.04
  16   5  -1    0.17    0.04
  16  -5   1    0.15    0.03
  16   5  -1    0.15    0.03
 -16  -5   1    0.17    0.04
  16  -5  -1    0.15    0.03
  16  -5  -1    0.20    0.04
  16  -5  -1    0.20    0.04
  16  -5  -1    0.19    0.04
  16   5   1    0.26    0.04
 -16   5   2    0.50    0.05
  16   5  -2    0.49    0.05
  16   5  -2    0.52    0.05
  16   5  -2    0.42    0.04
  16  -5  -2    0.45    0.05
  16  -5  -2    0.49    0.05
  16   5   2    0.49    0.05
  16  -5  -2    0.43    0.04
 -16  -5   2    0.46    0.05
  16  -5  -2    0.41    0.05
  16  -5  -2    0.40    0.04
  17  -5   0    0.48    0.05
  17   5   0    0.52    0.05
 -17  -5   0    0.47    0.05
  17  -5  -1    0.12    0.03
   0  -6   0  109.61    3.25
   0  -6   1  311.27    8.95
   0  -6  -1  313.45    8.96
   0  -6   2    2.04    0.13
   0  -6   2    2.11    0.12
   0   6   2    2.26    0.13
   0  -6  -2    2.33    0.19
   0  -6   3   93.62    2.75
   0   6   3   96.69    2.74
   0   6   3   90.73    2.68
   0  -6   3   91.91    2.72
   0   6   4    0.50    0.11
   0  -6   4    0.67    0.13
   0  -6   4    0.66    0.11
   0   6   4    0.82    0.08
   0   6   5   18.07    0.63
   0  -6   5   18.53    0.59
   0   6   5   18.64    0.72
   0   6   5   20.35    0.63
   0   6   5   20.23    0.60
   0   6   5   17.70    0.59
   0  -6   5   18.80    0.58
   0   6   5   18.29    0.59
   0  -6   5   18.46    0.57
   0  -6   5   18.73    0.70
   0   6   5   18.34    0.57
   0  -6   5   17.11    0.61
   0  -6   5   18.74    0.60
   0   6   5   18.93    0.60
   0   6   6    0.22    0.07
   0   6   6    0.35    0.06
   0   6   6    0.36    0.07
   0   6   6    0.09    0.09
   0   6   6    0.29    0.08
   0  -6   6    0.41    0.07
   0  -6   6    0.42    0.07
   0  -6   6    0.30    0.07
   0   6   6    0.45    0.07
   0  -6   6    0.35    0.08
   0   6   6    0.31    0.06
   0   6   6    0.23    0.07
   0  -6   6    0.26    0.07
   0  -6   6    0.24    0.07
   0   6   7    0.16    0.07
   0   6   7    0.16    0.06
   0  -6   7    0.18    0.06
   0  -6   7    0.11    0.05
   0   6   7    0.10    0.05
   0  -6   7    0.15    0.05
   0   6   7    0.14    0.05
   0   6   7    0.13    0.06
   0   6   7    0.15    0.05
   0  -6   7    0.18    0.05
   1  -6   0  240.11    6.93
   1  -6   1   29.79    1.02
   1  -6  -1   32.26    1.09
  -1  -6  -2   68.73    2.04
   1  -6   2   63.18    1.92
   1  -6   2   65.16    1.94
  -1   6   2   66.40    1.93
  -1  -6   2   65.12    1.95
   1   6   2   64.49    1.95
   1  -6  -2   70.87    2.08
  -1  -6   2   65.26    1.94
  -1   6   3   28.41    0.91
   1  -6   3   29.40    0.91
  -1   6   3   28.12    0.85
  -1   6   3   28.11    0.87
   1  -6   3   28.20    0.92
   1   6   3   29.24    0.93
  -1  -6   3   28.14    0.86
  -1  -6   3   29.25    0.91
   1   6   3   27.60    0.87
  -1  -6   3   29.47    0.94
  -1   6   4    5.51    0.29
   1  -6   4    5.74    0.28
   1  -6   4    5.42    0.29
  -1   6   4    5.48    0.21
  -1  -6   4    5.78    0.31
  -1  -6   4    5.63    0.22
   1   6   4    5.80    0.30
  -1  -6   4    5.77    0.29
   1   6   4    5.68    0.24
  -1   6   5    2.15    0.13
  -1   6   5    1.41    0.16
   1  -6   5    1.80    0.14
  -1   6   5    1.75    0.13
   1  -6   5    1.91    0.14
   1  -6   5    1.67    0.14
   1  -6   5    1.71    0.13
  -1   6   5    2.11    0.13
  -1   6   5    1.66    0.13
   1  -6   5    2.13    0.14
  -1   6   5    2.07    0.11
   1  -6   5    2.06    0.20
  -1   6   5    2.07    0.21
  -1   6   5    1.87    0.14
  -1   6   5    1.78    0.12
  -1  -6   5    1.65    0.13
   1   6   5    2.19    0.13
   1   6   5    1.80    0.15
  -1  -6   5    2.32    0.12
   1   6   5    2.16    0.13
   1   6   5    1.96    0.14
  -1  -6   5    1.75    0.12
   1   6   5    1.82    0.13
  -1  -6   5    2.07    0.14
   1   6   5    1.85    0.12
  -1  -6   5    2.08    0.20
   1   6   5    2.39    0.22
  -1   6   6    8.90    0.29
  -1   6   6    8.95    0.32
   1  -6   6    8.91    0.32
   1  -6   6    8.77    0.32
  -1   6   6    8.52    0.34
   1  -6   6    8.31    0.34
  -1   6   6    8.85    0.31
  -1   6   6    8.61    0.32
  -1   6   6    8.80    0.32
   1  -6   6    9.11    0.32
  -1   6   6    9.18    0.37
  -1   6   6    8.43    0.30
  -1   6   6    8.87    0.30
  -1  -6   6    8.60    0.32
   1   6   6    8.63    0.34
   1   6   6    8.99    0.31
   1   6   6    9.01    0.36
  -1  -6   6    9.10    0.32
   1   6   6    8.83    0.32
  -1  -6   6    8.87    0.32
  -1  -6   6    9.11    0.32
  -1  -6   6    8.20    0.30
   1   6   6    8.99    0.32
   1   6   6    8.66    0.30
   1   6   6    8.78    0.32
  -1  -6   6    8.17    0.29
  -1  -6   6    8.28    0.29
   1  -6   7    0.84    0.08
  -1   6   7    0.87    0.08
  -1   6   7    0.85    0.08
  -1   6   7    0.71    0.08
  -1   6   7    0.98    0.08
   1  -6   7    0.93    0.09
  -1   6   7    0.99    0.09
  -1   6   7    0.89    0.11
  -1   6   7    0.94    0.09
   1  -6   7    0.99    0.09
   1  -6   7    1.06    0.09
   1   6   7    0.83    0.08
   1   6   7    0.91    0.11
  -1  -6   7    0.94    0.09
   1   6   7    0.86    0.09
  -1  -6   7    1.06    0.08
   1   6   7    0.92    0.08
   1   6   7    1.03    0.10
   1   6   7    1.06    0.09
  -1  -6   7    0.99    0.09
  -1  -6   7    1.03    0.09
   2  -6   0   65.79    2.06
   2  -6   1   91.30    2.78
   2  -6  -1   96.61    2.94
  -2   6   2   44.52    1.31
   2  -6   2   42.62    1.32
   2  -6   2   44.14    1.30
   2  -6   2   43.11    1.56
   2  -6  -2   44.86    1.48
  -2  -6   2   44.94    1.33
  -2  -6   2   45.36    1.35
   2   6   2   43.81    1.34
   2  -6   3   18.65    0.61
   2  -6   3   17.55    0.63
  -2   6   3   17.81    0.56
  -2   6   3   18.40    0.62
  -2  -6   3   17.24    0.63
  -2  -6   3   17.83    0.56
   2   6   3   18.10    0.62
  -2  -6   3   18.69    0.61
   2   6   3   17.22    0.56
   2  -6   4    9.54    0.45
   2  -6   4   10.22    0.41
  -2   6   4    9.86    0.34
  -2   6   4    9.69    0.42
   2   6   4   10.39    0.37
  -2  -6   4    9.70    0.35
  -2  -6   4   10.68    0.46
   2   6   4   10.36    0.43
  -2  -6   4   10.16    0.42
   2  -6   5    1.08    0.11
   2  -6   5    1.25    0.11
  -2   6   5    1.03    0.11
  -2   6   5    1.30    0.10
  -2   6   5    1.15    0.13
  -2   6   5    1.22    0.10
   2  -6   5    1.38    0.18
  -2   6   5    1.22    0.10
  -2   6   5    0.96    0.10
  -2   6   5    0.97    0.10
  -2   6   5    0.96    0.11
  -2   6   5    1.36    0.18
   2  -6   5    1.18    0.12
  -2   6   5    0.99    0.10
   2   6   5    1.14    0.11
   2   6   5    1.16    0.18
   2   6   5    1.05    0.12
   2   6   5    0.92    0.08
  -2  -6   5    1.13    0.13
   2   6   5    1.23    0.10
  -2  -6   5    1.12    0.11
   2   6   5    0.87    0.12
   2   6   5    1.17    0.11
  -2  -6   5    1.09    0.10
  -2  -6   5    1.12    0.17
  -2  -6   5    0.95    0.08
  -2  -6   5    1.29    0.10
  -2  -6   5    0.97    0.18
   2   6   5    1.11    0.11
   2  -6   6    1.73    0.14
  -2   6   6    1.82    0.14
  -2   6   6    1.81    0.13
  -2   6   6    1.86    0.13
   2  -6   6    2.36    0.14
   2  -6   6    1.82    0.13
  -2   6   6    1.96    0.13
  -2   6   6    2.02    0.17
  -2   6   6    2.35    0.11
  -2   6   6    1.98    0.12
  -2   6   6    1.69    0.13
  -2  -6   6    2.38    0.12
   2   6   6    1.66    0.17
  -2  -6   6    1.99    0.12
  -2  -6   6    1.97    0.13
  -2  -6   6    2.08    0.13
   2   6   6    1.88    0.15
   2   6   6    2.16    0.14
   2   6   6    2.10    0.14
   2   6   6    2.19    0.14
  -2  -6   6    1.90    0.12
   2   6   6    1.97    0.12
  -2  -6   6    2.11    0.14
   2  -6   7    0.39    0.07
  -2   6   7    0.51    0.06
   2  -6   7    0.38    0.06
  -2   6   7    0.36    0.06
  -2   6   7    0.39    0.06
  -2   6   7    0.41    0.05
  -2   6   7    0.40    0.05
  -2   6   7    0.50    0.08
   2   6   7    0.48    0.06
   2   6   7    0.44    0.07
   2   6   7    0.42    0.08
  -2  -6   7    0.45    0.07
   2   6   7    0.45    0.06
  -2  -6   7    0.48    0.07
   2   6   7    0.49    0.07
  -2  -6   7    0.42    0.06
  -2  -6   7    0.50    0.06
   2   6   7    0.44    0.06
   3  -6   0    2.74    0.24
   3  -6   1  113.93    3.45
   3  -6  -1  115.04    3.49
  -3   6   2   22.18    0.71
   3  -6   2   22.21    0.89
   3  -6   2   22.42    0.71
   3  -6   2   23.73    0.74
   3  -6  -2   23.43    0.90
  -3  -6   2   23.12    0.72
   3   6   2   22.57    0.73
  -3   6   3   11.12    0.37
   3  -6   3   10.52    0.43
   3  -6   3   11.29    0.41
  -3   6   3   11.36    0.42
  -3  -6   3   11.17    0.38
   3   6   3   10.54    0.38
  -3  -6   3   11.58    0.45
  -3  -6   3   11.82    0.42
   3   6   3   11.07    0.43
   3  -6   4    6.14    0.30
  -3   6   4    6.68    0.32
  -3   6   4    6.26    0.25
  -3  -6   4    6.83    0.35
   3   6   4    6.55    0.33
   3   6   4    6.92    0.28
  -3  -6   4    6.56    0.26
  -3  -6   4    6.74    0.32
  -3   6   5    2.62    0.15
   3  -6   5    2.69    0.23
  -3   6   5    2.91    0.16
  -3   6   5    2.98    0.15
   3  -6   5    2.79    0.15
  -3   6   5    2.83    0.18
  -3   6   5    2.82    0.16
  -3   6   5    2.80    0.16
  -3   6   5    3.11    0.15
   3  -6   5    3.08    0.16
  -3   6   5    3.23    0.24
  -3   6   5    2.62    0.15
   3  -6   5    2.87    0.17
   3   6   5    3.24    0.16
  -3  -6   5    2.87    0.26
  -3  -6   5    3.24    0.24
   3   6   5    3.19    0.18
  -3  -6   5    3.25    0.17
   3   6   5    3.32    0.25
   3   6   5    2.90    0.19
  -3  -6   5    3.16    0.16
  -3  -6   5    2.96    0.15
   3   6   5    3.18    0.16
  -3  -6   5    2.69    0.15
   3   6   5    3.00    0.15
  -3  -6   5    3.04    0.16
   3   6   5    2.99    0.16
  -3  -6   5    2.89    0.16
  -3   6   6    1.87    0.14
  -3   6   6    2.28    0.13
  -3   6   6    2.14    0.18
  -3   6   6    1.82    0.13
   3  -6   6    2.16    0.14
  -3   6   6    2.11    0.13
  -3   6   6    2.35    0.12
   3  -6   6    2.19    0.15
  -3  -6   6    2.35    0.13
   3   6   6    2.24    0.14
  -3  -6   6    1.81    0.13
   3   6   6    2.10    0.14
  -3  -6   6    2.34    0.14
   3   6   6    1.85    0.17
  -3  -6   6    2.22    0.13
  -3  -6   6    2.07    0.12
   3   6   6    2.16    0.14
  -3  -6   6    2.42    0.14
   3   6   6    2.13    0.15
   3   6   6    2.26    0.13
  -3   6   7    2.11    0.14
   3  -6   7    1.77    0.11
  -3   6   7    1.78    0.10
  -3   6   7    1.75    0.09
  -3   6   7    1.92    0.10
  -3   6   7    1.86    0.10
  -3   6   7    2.18    0.11
   3  -6   7    2.02    0.11
  -3  -6   7    2.18    0.12
  -3  -6   7    1.95    0.11
   3   6   7    2.07    0.11
   3   6   7    2.10    0.12
   3   6   7    1.73    0.11
  -3  -6   7    2.10    0.12
   3   6   7    1.72    0.09
  -3  -6   7    1.99    0.11
   3   6   7    1.98    0.13
   3   6   7    2.15    0.11
   4  -6   0    0.63    0.14
   4  -6   0    0.87    0.08
   4  -6   1   19.89    0.66
   4  -6   1   20.98    0.85
   4  -6  -1   20.76    0.85
   4  -6  -1   19.89    0.66
   4  -6   2    8.18    0.33
  -4   6   2    8.11    0.30
   4  -6   2    8.09    0.49
   4   6   2    8.09    0.31
   4  -6  -2    8.51    0.33
   4   6   2    7.95    0.29
   4  -6  -2    8.21    0.47
  -4  -6   2    8.46    0.31
  -4   6   3   15.72    0.53
   4  -6   3   14.30    0.51
  -4   6   3   15.04    0.48
   4  -6   3   14.54    0.54
  -4  -6   3   16.00    0.50
   4   6   3   14.54    0.54
   4   6   3   14.26    0.49
  -4  -6   3   15.33    0.53
  -4   6   4    3.73    0.17
   4  -6   4    3.24    0.21
  -4   6   4    3.25    0.22
  -4  -6   4    3.63    0.25
  -4  -6   4    3.25    0.17
   4   6   4    3.61    0.23
  -4  -6   4    3.05    0.21
   4   6   4    3.53    0.18
  -4   6   5    7.10    0.27
  -4   6   5    6.45    0.26
  -4   6   5    7.17    0.26
  -4   6   5    6.71    0.36
   4  -6   5    7.24    0.27
  -4   6   5    7.46    0.28
  -4   6   5    6.88    0.27
  -4   6   5    7.01    0.26
   4  -6   5    7.19    0.29
  -4   6   5    7.03    0.27
   4  -6   5    6.86    0.27
  -4  -6   5    6.92    0.36
   4   6   5    7.51    0.30
  -4  -6   5    7.33    0.26
  -4  -6   5    7.02    0.40
   4   6   5    6.74    0.37
  -4  -6   5    7.73    0.30
  -4  -6   5    6.63    0.27
  -4  -6   5    7.16    0.27
   4   6   5    7.29    0.27
   4   6   5    7.39    0.27
  -4  -6   5    7.01    0.26
   4   6   5    6.71    0.30
   4   6   5    6.78    0.30
   4   6   5    7.46    0.28
  -4  -6   5    7.32    0.28
  -4   6   6    3.37    0.16
  -4   6   6    3.55    0.21
  -4   6   6    3.80    0.16
  -4   6   6    3.20    0.16
  -4   6   6    3.45    0.16
   4  -6   6    3.54    0.18
  -4   6   6    3.36    0.17
   4  -6   6    3.53    0.19
   4   6   6    3.48    0.19
   4   6   6    3.26    0.20
  -4  -6   6    3.46    0.16
   4   6   6    3.81    0.18
  -4  -6   6    3.67    0.16
  -4  -6   6    3.24    0.16
  -4  -6   6    4.14    0.17
   4   6   6    3.70    0.17
   4   6   6    3.67    0.17
  -4  -6   6    3.32    0.17
  -4  -6   6    3.66    0.17
   4  -6   7    0.23    0.06
  -4   6   7    0.27    0.05
  -4   6   7    0.18    0.07
  -4   6   7    0.24    0.04
  -4   6   7    0.26    0.05
  -4   6   7    0.30    0.05
  -4   6   7    0.18    0.04
   4  -6   7    0.21    0.05
  -4  -6   7    0.28    0.06
   4   6   7    0.17    0.05
   4   6   7    0.33    0.05
  -4  -6   7    0.29    0.05
   4   6   7    0.29    0.05
  -4  -6   7    0.32    0.06
   4   6   7    0.25    0.07
   4   6   7    0.38    0.06
   5  -6   0  159.89    4.60
   5  -6   0  160.17    4.86
   5  -6   1   48.73    1.49
   5  -6   1   49.81    1.73
   5  -6  -1   51.74    1.81
   5  -6  -1   52.40    1.57
   5  -6   2    5.30    0.24
   5  -6   2    4.84    0.44
   5   6  -2    4.49    0.19
   5  -6  -2    4.84    0.38
   5  -6  -2    5.17    0.25
   5   6   2    4.62    0.19
  -5   6   3   10.31    0.35
   5   6  -3    9.41    0.34
  -5  -6   3   10.03    0.37
  -5  -6   3   10.38    0.40
   5   6   3   10.68    0.37
  -5   6   4   31.53    0.97
  -5  -6   4   31.56    1.09
  -5  -6   4   30.89    0.97
   5   6   4   31.30    0.98
  -5  -6   4   31.30    1.03
  -5   6   5    1.90    0.14
  -5   6   5    1.38    0.12
  -5   6   5    2.13    0.13
   5  -6   5    1.39    0.13
  -5   6   5    1.89    0.13
   5  -6   5    1.68    0.12
  -5   6   5    1.55    0.12
   5  -6   5    1.75    0.14
  -5  -6   5    1.92    0.12
  -5  -6   5    1.67    0.13
   5   6   5    1.78    0.13
  -5  -6   5    1.41    0.22
  -5  -6   5    1.47    0.12
   5   6   5    1.93    0.13
  -5  -6   5    1.68    0.15
   5   6   5    1.77    0.12
   5   6   5    1.69    0.15
  -5  -6   5    1.44    0.13
   5   6   5    1.34    0.13
  -5   6   6    5.68    0.24
   5  -6   6    5.82    0.23
  -5   6   6    6.00    0.22
   5  -6   6    5.63    0.23
  -5   6   6    5.52    0.22
   5  -6   6    5.50    0.25
  -5   6   6    6.06    0.22
  -5   6   6    6.03    0.27
  -5   6   6    5.60    0.23
   5   6   6    5.89    0.27
   5   6   6    5.80    0.25
  -5  -6   6    5.80    0.23
  -5  -6   6    5.97    0.22
   5   6   6    6.20    0.24
   5   6   6    6.14    0.24
  -5  -6   6    5.70    0.23
  -5  -6   6    5.92    0.22
  -5  -6   6    5.99    0.24
   5   6   6    6.10    0.23
  -5   6   7    1.25    0.08
   5  -6   7    1.23    0.09
  -5   6   7    1.16    0.07
  -5   6   7    1.25    0.10
  -5   6   7    1.39    0.08
   5   6   7    1.34    0.09
  -5  -6   7    1.45    0.10
  -5  -6   7    1.29    0.08
   5   6   7    1.31    0.11
  -5  -6   7    1.42    0.09
   5   6   7    1.00    0.08
   5   6   7    1.29    0.09
   5   6   7    1.28    0.09
   6   6   0   28.68    0.90
   6  -6   0   30.56    0.96
   6  -6   0   31.16    1.24
   6  -6   1    8.98    0.56
   6  -6   1    8.83    0.36
   6   6  -1    8.59    0.30
   6  -6  -1    9.28    0.37
   6   6   1    8.77    0.31
   6  -6  -1    9.17    0.57
   6  -6   2    7.82    0.34
  -6   6   2    7.50    0.32
   6   6  -2    8.48    0.29
  -6  -6   2    8.01    0.30
   6   6   2    8.06    0.29
   6  -6  -2    7.95    0.54
  -6   6   3   18.90    0.61
   6   6  -3   18.84    0.61
   6   6   3   18.42    0.61
  -6  -6   3   18.75    0.61
  -6   6   4    3.38    0.19
  -6  -6   4    3.21    0.19
   6   6   4    3.63    0.19
  -6  -6   4    2.97    0.27
   6  -6   5    1.18    0.11
  -6   6   5    1.35    0.11
   6  -6   5    1.35    0.12
  -6   6   5    1.22    0.10
  -6   6   5    1.24    0.11
  -6   6   5    1.30    0.13
   6   6   5    1.34    0.11
  -6  -6   5    1.16    0.10
   6   6   5    1.30    0.14
  -6  -6   5    0.99    0.18
  -6  -6   5    1.33    0.10
  -6  -6   5    1.19    0.13
   6   6   5    1.28    0.12
   6   6   5    0.93    0.12
  -6  -6   5    1.12    0.11
  -6  -6   5    1.15    0.11
   6   6   5    1.30    0.11
  -6   6   6    2.69    0.13
  -6   6   6    2.53    0.13
   6  -6   6    2.49    0.14
   6  -6   6    2.52    0.15
  -6   6   6    2.29    0.13
  -6   6   6    2.81    0.17
  -6   6   6    2.58    0.14
   6   6   6    2.48    0.15
  -6  -6   6    2.72    0.13
   6   6   6    2.52    0.14
  -6  -6   6    2.52    0.14
  -6  -6   6    2.51    0.13
   6   6   6    2.81    0.15
   6   6   6    2.60    0.17
  -6  -6   6    2.70    0.14
   6   6   6    2.78    0.15
   6  -6   7    0.43    0.09
  -6   6   7    0.38    0.05
   6   6   7    0.76    0.09
   7   6   0   61.65    1.84
   7  -6   0   63.16    2.26
   7  -6   0   64.70    1.92
   7  -6   1   43.96    1.37
   7  -6   1   45.17    1.72
   7   6  -1   42.95    1.30
   7  -6  -1   44.37    1.72
   7  -6  -1   41.78    1.30
   7   6   1   43.12    1.31
   7  -6  -1   47.30    1.40
   7  -6   2    7.70    0.35
   7   6  -2    7.75    0.29
   7   6   2    7.35    0.28
   7  -6  -2    7.25    0.55
   7   6  -3   11.32    0.39
  -7   6   3   10.53    0.39
  -7  -6   3   10.88    0.40
   7   6   3   11.20    0.40
   7  -6   4    7.98    0.31
  -7   6   4    7.38    0.27
  -7   6   4    7.01    0.28
  -7   6   4    7.52    0.31
  -7   6   4    7.64    0.28
   7  -6   4    7.99    0.28
  -7  -6   4    7.33    0.27
   7   6   4    7.49    0.31
   7   6   4    7.15    0.31
  -7  -6   4    7.09    0.40
  -7  -6   4    8.03    0.32
   7   6   4    7.79    0.28
  -7  -6   4    7.57    0.27
  -7  -6   4    7.64    0.28
  -7  -6   4    7.41    0.30
   7   6   4    7.69    0.28
  -7   6   5    0.94    0.09
   7  -6   5    1.15    0.11
  -7   6   5    1.15    0.10
   7  -6   5    1.29    0.10
  -7   6   5    1.03    0.12
  -7   6   5    1.18    0.11
  -7  -6   5    0.82    0.10
  -7  -6   5    0.92    0.12
  -7  -6   5    1.03    0.10
  -7  -6   5    1.11    0.11
   7   6   5    1.27    0.10
  -7  -6   5    1.14    0.10
   7   6   5    1.40    0.11
   7   6   5    1.29    0.14
  -7  -6   5    1.06    0.10
   7   6   5    1.38    0.11
  -7   6   6    0.73    0.10
   7  -6   6    0.59    0.07
  -7   6   6    0.74    0.08
  -7   6   6    0.54    0.07
  -7   6   6    0.70    0.07
   7  -6   6    0.70    0.09
   7   6   6    0.75    0.08
   7   6   6    0.72    0.10
   7   6   6    0.67    0.08
   7   6   6    0.81    0.08
  -7  -6   6    0.78    0.08
  -7  -6   6    0.67    0.07
   7   6   6    0.72    0.08
  -7  -6   6    0.64    0.07
   8  -6   0   10.01    0.42
   8   6   0   10.39    0.35
   8  -6   0    9.63    0.67
   8   6  -1   34.74    1.04
   8  -6   1   33.24    1.46
   8  -6   1   34.95    1.12
   8  -6  -1   36.25    1.15
   8  -6  -1   33.79    1.05
   8  -6  -1   33.84    1.49
   8   6   1   35.39    1.06
   8   6  -2   36.65    1.12
   8   6   2   35.22    1.07
   8  -6  -2   34.74    1.07
   8   6  -3    9.82    0.37
  -8   6   3    9.82    0.37
   8  -6  -3   10.06    0.39
  -8  -6   3   10.21    0.39
   8   6   3   10.30    0.38
   8   6  -4    2.28    0.15
  -8   6   4    2.23    0.12
   8   6  -4    2.26    0.12
  -8   6   4    2.38    0.13
   8  -6   4    2.22    0.13
  -8   6   4    2.50    0.17
  -8  -6   4    1.97    0.12
  -8  -6   4    2.20    0.23
   8  -6  -4    2.37    0.17
   8   6   4    2.20    0.17
  -8  -6   4    2.07    0.17
  -8  -6   4    2.47    0.13
   8   6   4    2.24    0.16
   8   6   4    2.40    0.14
  -8  -6   4    2.07    0.13
   8   6   4    2.27    0.13
  -8   6   5    1.51    0.10
   8  -6   5    1.56    0.12
  -8   6   5    1.48    0.11
  -8   6   5    1.58    0.13
   8  -6   5    1.44    0.10
  -8   6   5    1.48    0.11
   8   6   5    1.41    0.11
  -8  -6   5    1.38    0.10
   8   6   5    1.45    0.11
  -8  -6   5    1.40    0.12
   8   6   5    1.42    0.14
  -8  -6   5    1.39    0.13
   8  -6  -5    1.23    0.14
  -8  -6   5    1.37    0.10
   8  -6   6    1.24    0.09
   8  -6   6    1.34    0.10
  -8   6   6    1.46    0.10
  -8   6   6    1.16    0.08
  -8   6   6    1.47    0.09
  -8   6   6    1.39    0.12
  -8  -6   6    1.43    0.09
   8   6   6    1.51    0.13
  -8  -6   6    1.47    0.10
  -8  -6   6    1.43    0.09
   8   6   6    1.53    0.10
   8   6   6    1.38    0.10
   9  -6   0    0.12    0.13
   9   6   0    0.30    0.06
   9  -6   0    0.41    0.10
   9  -6   1    6.23    0.32
   9   6  -1    6.54    0.27
   9   6   1    6.79    0.27
   9  -6  -1    6.38    0.34
   9  -6  -1    6.33    0.26
   9   6  -2    1.75    0.12
   9   6   2    1.84    0.13
   9  -6  -2    1.77    0.13
   9   6  -3    2.11    0.11
  -9   6   3    1.74    0.11
   9   6  -3    2.04    0.14
   9  -6   3    1.95    0.11
   9   6   3    2.00    0.11
   9   6   3    1.99    0.12
  -9  -6   3    2.09    0.15
   9  -6  -3    2.10    0.15
   9   6   3    1.84    0.14
   9  -6  -3    2.05    0.11
   9   6   3    2.08    0.12
   9   6  -4    4.28    0.22
   9   6  -4    4.58    0.18
   9  -6   4    4.42    0.19
  -9   6   4    4.36    0.23
  -9   6   4    4.54    0.20
  -9  -6   4    4.25    0.30
   9   6   4    4.26    0.19
   9   6   4    4.75    0.24
  -9  -6   4    4.74    0.19
   9  -6  -4    4.44    0.23
  -9  -6   4    4.27    0.18
  -9  -6   4    4.76    0.24
   9   6   4    4.60    0.20
  -9   6   5    0.84    0.10
   9  -6   5    0.59    0.07
  -9   6   5    0.82    0.09
  -9   6   5    0.85    0.08
  -9   6   5    0.75    0.08
  -9  -6   5    0.77    0.08
   9   6   5    0.74    0.08
  -9  -6   5    0.72    0.09
   9   6   5    0.66    0.09
  -9  -6   5    0.81    0.10
   9   6   5    0.76    0.11
  -9   6   6    0.06    0.04
   9  -6   6    0.03    0.03
  -9   6   6    0.07    0.03
  -9   6   6    0.03    0.06
  -9   6   6    0.07    0.04
  -9  -6   6    0.08    0.04
   9   6   6    0.07    0.04
  -9  -6   6    0.11    0.04
   9   6   6    0.10    0.06
  10  -6   0   55.05    1.74
  10   6   0   54.02    1.63
  10   6  -1    0.70    0.09
  10  -6   1    0.84    0.14
  10  -6  -1    0.62    0.13
  10  -6  -1    0.89    0.15
  10   6   1    0.90    0.11
  10   6  -2   12.14    0.44
  10  -6  -2   12.98    0.47
  10   6   2   12.64    0.46
  10   6  -3    6.88    0.26
  10  -6   3    7.28    0.26
  10  -6   3    7.28    0.33
 -10   6   3    7.25    0.27
  10   6  -3    7.13    0.31
  10   6  -3    7.60    0.26
  10   6   3    7.10    0.30
  10  -6  -3    7.36    0.32
  10   6   3    7.41    0.26
  10   6   3    7.13    0.27
 -10  -6   3    7.45    0.26
  10   6   3    7.22    0.27
  10   6   3    7.08    0.30
 -10   6   4    2.01    0.15
  10  -6   4    1.99    0.12
 -10   6   4    2.05    0.13
  10   6  -4    1.94    0.14
  10   6   4    1.89    0.13
  10   6   4    2.10    0.16
 -10  -6   4    2.04    0.12
 -10  -6   4    1.95    0.15
  10  -6  -4    2.08    0.16
 -10   6   5    1.57    0.10
 -10   6   5    1.59    0.13
 -10   6   5    1.66    0.10
  10  -6   5    1.58    0.10
  10   6   5    1.64    0.14
 -10  -6   5    1.67    0.10
 -10  -6   5    1.46    0.11
  10  -6  -5    1.65    0.09
  10   6   5    1.61    0.11
 -10   6   6    1.90    0.11
 -10  -6   6    1.90    0.09
  10   6   6    2.09    0.12
  11  -6   0    1.01    0.16
  11   6   0    0.91    0.10
  11   6  -1   12.43    0.45
  11   6  -1   10.90    0.39
  11  -6   1   12.06    0.39
  11  -6   1   11.90    0.40
  11   6  -1   12.17    0.39
  11   6   1   11.98    0.44
  11  -6  -1   12.04    0.40
  11   6   1   11.71    0.44
  11   6   1   11.45    0.39
  11  -6  -1   11.72    0.38
  11  -6  -1   12.24    0.39
  11   6  -2    2.03    0.11
  11   6  -2    2.03    0.11
  11  -6   2    1.80    0.13
  11   6  -2    2.14    0.15
  11  -6   2    1.77    0.11
  11   6  -2    2.06    0.12
  11  -6   2    1.81    0.10
 -11   6   2    1.81    0.11
  11   6   2    2.03    0.11
  11   6   2    1.90    0.15
  11  -6  -2    1.94    0.11
  11   6   2    1.90    0.12
  11   6   2    1.88    0.14
  11  -6  -2    2.00    0.11
  11  -6  -2    1.96    0.10
  11  -6  -2    1.88    0.14
  11  -6   3   10.26    0.39
  11   6  -3   11.00    0.36
  11  -6   3   10.72    0.37
  11   6  -3   11.16    0.42
  11   6  -3   11.23    0.37
 -11   6   3   11.22    0.38
  11   6   3   11.14    0.37
  11  -6  -3   11.25    0.37
 -11  -6   3   10.96    0.37
  11  -6  -3   11.16    0.43
  11   6   3   10.54    0.41
  11   6   3   10.97    0.38
 -11  -6   3   11.03    0.39
 -11   6   4    3.34    0.16
  11   6  -4    3.15    0.14
  11  -6   4    3.03    0.14
 -11   6   4    2.99    0.18
 -11  -6   4    2.91    0.18
  11   6   4    3.32    0.15
  11   6   4    2.90    0.18
 -11  -6   4    3.29    0.15
 -11   6   5    1.30    0.09
  11  -6   5    1.12    0.08
 -11  -6   5    1.60    0.09
  11   6   5    1.25    0.12
  11   6   5    1.39    0.10
  11  -6  -5    1.32    0.08
  12  -6   0    1.46    0.09
  12   6   0    1.70    0.10
  12  -6   0    1.65    0.10
  12  -6   0    1.62    0.10
  12  -6   0    1.52    0.10
  12  -6   0    1.59    0.10
  12   6   0    1.70    0.10
  12   6   0    1.62    0.10
  12   6   0    1.69    0.14
  12  -6   1   19.07    0.62
  12  -6   1   20.83    0.62
  12   6  -1   19.45    0.62
  12   6  -1   20.84    0.68
  12   6  -1   20.38    0.62
 -12   6   1   19.74    0.63
  12   6  -1   19.10    0.61
  12  -6   1   19.48    0.61
  12   6  -1   20.61    0.62
  12   6   1   20.54    0.64
  12  -6  -1   20.22    0.64
  12   6   1   21.13    0.70
  12   6   1   20.82    0.65
  12  -6  -1   20.45    0.63
  12  -6  -1   20.72    0.63
  12  -6  -1   19.93    0.65
  12  -6  -1   20.80    0.64
  12   6  -2    1.47    0.13
  12   6  -2    1.28    0.09
  12   6  -2    1.47    0.09
  12  -6   2    1.44    0.09
  12   6  -2    1.27    0.10
  12  -6   2    1.46    0.09
 -12   6   2    1.30    0.10
  12   6  -2    1.40    0.09
  12   6   2    1.46    0.10
  12  -6  -2    1.31    0.09
  12   6   2    1.22    0.12
  12   6   2    1.49    0.13
  12  -6  -2    1.43    0.13
  12  -6  -2    1.45    0.09
  12   6   2    1.52    0.10
  12  -6  -2    1.46    0.10
  12  -6  -2    1.44    0.10
  12  -6  -2    1.34    0.09
  12   6  -3   14.23    0.46
 -12   6   3   14.32    0.47
  12   6  -3   14.52    0.46
  12  -6   3   13.93    0.46
  12   6  -3   13.70    0.51
  12   6  -3   14.85    0.46
  12  -6  -3   13.57    0.51
  12  -6  -3   14.24    0.46
  12  -6  -3   14.44    0.45
  12   6   3   14.20    0.46
 -12  -6   3   13.88    0.46
  12  -6  -3   14.82    0.45
  12   6   3   14.53    0.50
  12   6   3   14.17    0.46
  12  -6   4    1.62    0.10
  12   6  -4    1.70    0.10
 -12   6   4    1.89    0.11
  12  -6  -4    1.76    0.10
 -12  -6   4    1.63    0.10
  12   6   4    1.91    0.14
  12   6   4    1.76    0.11
  12  -6   5    0.00    0.04
 -12   6   5    0.09    0.03
 -12  -6   5    0.09    0.03
  12  -6  -5    0.08    0.03
  12   6   5    0.14    0.04
  12   6   5    0.19    0.06
  12  -6  -5    0.07    0.04
  13   6   0    3.81    0.16
  13   6   0    3.87    0.21
  13  -6   0    3.64    0.16
  13   6   0    3.70    0.16
  13  -6   0    3.59    0.15
  13  -6   0    3.64    0.16
  13   6   0    3.80    0.16
  13  -6   0    3.63    0.16
 -13   6   1    7.63    0.28
  13  -6   1    7.33    0.26
  13  -6   1    7.49    0.27
  13   6  -1    7.91    0.33
  13  -6   1    7.80    0.27
  13   6  -1    7.16    0.27
  13   6  -1    7.61    0.27
  13   6  -1    7.27    0.26
  13   6  -1    7.32    0.27
  13   6   1    7.93    0.28
  13  -6  -1    7.67    0.28
  13   6   1    8.03    0.33
  13  -6  -1    7.62    0.27
  13  -6  -1    7.94    0.27
  13  -6  -1    8.19    0.29
  13  -6  -1    7.63    0.28
  13  -6  -1    7.75    0.28
  13   6  -2    2.17    0.11
 -13   6   2    2.27    0.13
  13   6  -2    2.25    0.11
  13   6  -2    2.26    0.12
  13  -6   2    2.12    0.11
  13  -6   2    2.15    0.11
  13   6  -2    2.13    0.15
  13   6  -2    2.33    0.12
  13  -6  -2    2.24    0.11
  13  -6  -2    2.35    0.12
  13  -6  -2    2.10    0.11
  13   6   2    2.01    0.12
  13  -6  -2    2.35    0.13
  13  -6  -2    2.19    0.11
  13   6   2    2.00    0.15
  13   6   2    2.20    0.12
 -13   6   3    2.84    0.14
  13   6  -3    2.54    0.13
  13  -6   3    2.61    0.13
  13   6  -3    2.81    0.13
  13   6  -3    2.75    0.13
  13   6   3    2.66    0.13
 -13  -6   3    2.55    0.13
  13   6   3    2.63    0.13
  13  -6  -3    2.44    0.12
  13   6   3    2.72    0.17
  13  -6  -3    2.81    0.13
  13  -6  -3    2.67    0.13
  13  -6  -3    2.60    0.12
  13   6  -4    0.77    0.06
  13  -6   4    0.64    0.06
 -13   6   4    0.75    0.07
  13   6   4    0.79    0.07
  13   6   4    0.77    0.11
  13  -6  -4    0.70    0.07
  13  -6  -4    0.76    0.06
  14   6   0   -0.02    0.05
  14  -6   0    0.04    0.03
  14  -6   0    0.06    0.03
  14   6   0    0.01    0.03
  14   6   0    0.04    0.03
  14  -6   0    0.06    0.03
  14  -6   0    0.04    0.04
  14   6   0    0.01    0.03
 -14   6   1    2.01    0.11
  14  -6   1    1.94    0.10
  14  -6   1    2.04    0.11
  14  -6   1    2.04    0.11
  14   6  -1    2.07    0.11
  14   6  -1    2.03    0.11
  14   6  -1    2.11    0.11
  14   6  -1    1.94    0.16
  14   6   1    2.03    0.11
  14  -6  -1    1.76    0.10
  14  -6  -1    1.96    0.11
  14  -6  -1    2.06    0.11
  14  -6  -1    2.05    0.11
  14  -6  -1    2.11    0.11
  14   6  -2    1.23    0.09
 -14   6   2    1.54    0.10
  14  -6   2    1.28    0.09
  14   6  -2    1.37    0.09
  14   6  -2    1.28    0.08
  14   6  -2    1.25    0.08
  14  -6   2    1.33    0.08
  14  -6  -2    1.40    0.09
  14  -6  -2    1.44    0.08
  14  -6  -2    1.30    0.09
  14  -6  -2    1.41    0.08
  14  -6  -2    1.29    0.09
 -14  -6   2    1.36    0.10
  14   6   2    1.45    0.09
  14  -6  -2    1.22    0.08
  14   6  -3    2.42    0.11
 -14   6   3    2.38    0.12
  14   6  -3    2.32    0.11
  14  -6   3    2.24    0.11
 -14  -6   3    2.21    0.11
  14  -6  -3    2.25    0.11
  14  -6  -3    2.45    0.11
  14   6   3    2.25    0.11
  14  -6  -3    2.21    0.10
  14  -6  -3    2.40    0.12
  14   6   3    2.44    0.12
 -14   6   4    0.11    0.03
  14   6  -4    0.14    0.04
  14  -6  -4    0.12    0.03
  14  -6  -4    0.17    0.04
  14  -6  -4    0.18    0.03
  15  -6   0    4.66    0.17
  15  -6   0    4.70    0.18
  15   6   0    4.68    0.18
  15  -6   0    4.70    0.18
  15   6   0    4.43    0.17
  15   6   0    4.64    0.18
  15  -6   0    4.68    0.18
  15  -6   1    0.18    0.04
 -15   6   1    0.11    0.04
  15  -6   1    0.16    0.04
  15   6  -1    0.21    0.04
  15   6  -1    0.14    0.04
  15   6  -1    0.16    0.04
  15  -6  -1    0.16    0.04
  15  -6  -1    0.20    0.05
  15  -6  -1    0.14    0.04
  15  -6  -1    0.16    0.04
  15   6   1    0.10    0.04
  15  -6  -1    0.14    0.04
  15   6  -2    4.36    0.16
 -15   6   2    4.27    0.17
  15   6  -2    4.23    0.16
  15  -6   2    3.86    0.15
  15  -6   2    4.02    0.16
  15   6  -2    3.82    0.15
  15   6  -2    4.07    0.15
  15  -6  -2    4.05    0.16
 -15  -6   2    4.32    0.17
  15  -6  -2    4.22    0.15
  15  -6  -2    4.17    0.16
  15  -6  -2    4.41    0.16
  15   6   2    4.18    0.16
  15  -6  -2    4.21    0.16
  15  -6  -2    3.99    0.15
 -15   6   3    0.62    0.06
  15   6  -3    0.72    0.06
  15   6  -3    0.66    0.06
  15  -6  -3    0.63    0.05
 -15  -6   3    0.55    0.05
  15   6   3    0.62    0.06
  15  -6  -3    0.62    0.06
  15  -6  -3    0.62    0.05
  15  -6  -3    0.64    0.05
  16   6   0    1.08    0.07
  16  -6   0    0.89    0.07
  16   6   0    0.85    0.06
  16  -6   0    0.94    0.06
  16  -6   0    0.99    0.07
  16  -6   0    0.88    0.06
  16  -6   1    0.73    0.06
  16   6  -1    0.68    0.06
  16  -6   1    0.65    0.06
 -16   6   1    0.72    0.06
  16   6  -1    0.74    0.06
  16   6  -1    0.65    0.06
  16  -6  -1    0.74    0.06
  16  -6  -1    0.71    0.06
 -16  -6   1    0.65    0.07
  16  -6  -1    0.68    0.06
  16   6   1    0.84    0.06
  16  -6  -1    0.79    0.06
  16   6  -2    5.16    0.18
  16   6  -2    5.04    0.17
 -16   6   2    5.03    0.18
  16  -6  -2    5.25    0.17
 -16  -6   2    4.89    0.18
  16  -6  -2    4.85    0.17
  16  -6  -2    4.86    0.17
  16  -6  -2    4.87    0.17
  16  -6  -2    4.98    0.17
  16   6   2    5.21    0.17
  17   6   0    0.14    0.04
   0  -7   0    0.02    0.05
   0  -7  -1    1.42    0.17
   0  -7   1    1.25    0.15
   0   7   2   17.27    0.56
   0  -7   2   15.51    0.84
   0  -7  -2   17.33    0.67
   0  -7   2   16.80    0.54
   0  -7   2   16.61    0.56
   0  -7   3   17.21    0.55
   0  -7   3   14.86    0.49
   0  -7   3   15.46    0.56
   0   7   3   14.55    0.48
   0   7   3   15.09    0.50
   0   7   4   25.35    0.80
   0   7   4   26.96    0.91
   0  -7   4   27.91    0.93
   0  -7   4   26.87    0.90
   0  -7   5   29.06    0.87
   0   7   5   31.63    0.93
   0  -7   5   30.09    0.89
   0   7   5   27.82    0.89
   0   7   5   30.81    1.04
   0   7   5   27.64    0.93
   0  -7   5   30.87    1.02
   0   7   5   31.54    0.90
   0   7   5   28.26    0.87
   0   7   5   29.83    0.90
   0   7   5   30.61    0.88
   0  -7   5   28.69    0.89
   0  -7   5   27.78    0.87
   0  -7   5   29.33    0.90
   0   7   5   28.72    0.89
   0  -7   5   28.58    0.92
   0   7   5   30.25    0.90
   0  -7   6    0.38    0.07
   0   7   6    0.45    0.07
   0   7   6    0.31    0.08
   0   7   6    0.37    0.07
   0   7   6    0.40    0.09
   0   7   6    0.21    0.07
   0   7   6    0.42    0.07
   0  -7   6    0.62    0.08
   0  -7   6    0.39    0.08
   0  -7   6    0.44    0.06
   0   7   6    0.42    0.09
   0  -7   6    0.39    0.08
   0   7   6    0.35    0.06
   0  -7   6    0.50    0.08
   0   7   7    0.10    0.05
   0   7   7    0.20    0.05
   0   7   7    0.21    0.05
   0  -7   7    0.22    0.05
   0   7   7    0.20    0.06
   0  -7   7    0.20    0.05
   0   7   7    0.18    0.07
   0   7   7    0.15    0.04
   0  -7   7    0.17    0.05
   0   7   7    0.13    0.05
   1  -7   0    5.57    0.32
   1  -7   1   37.48    1.26
   1  -7  -1   36.89    1.25
   1  -7   2  100.31    3.38
  -1   7   2  107.50    3.02
   1  -7   2  105.03    3.01
  -1  -7  -2  107.25    3.16
   1  -7   2  101.25    3.02
  -1  -7   2  105.84    3.06
  -1  -7   2  105.24    3.08
   1  -7  -2  108.95    3.22
   1   7   2  104.71    3.07
  -1   7   3   25.13    0.80
   1  -7   3   27.08    0.84
  -1   7   3   24.80    0.78
  -1   7   3   26.81    0.85
   1  -7   3   25.92    0.86
  -1  -7   3   25.86    0.77
   1   7   3   25.43    0.78
  -1  -7   3   26.30    0.83
  -1  -7   3   24.21    0.84
   1  -7   4    3.43    0.21
   1  -7   4    3.31    0.23
  -1   7   4    3.36    0.22
  -1   7   4    3.12    0.15
  -1  -7   4    3.25    0.21
  -1  -7   4    3.26    0.23
  -1  -7   4    3.02    0.15
   1   7   4    3.62    0.18
   1   7   4    3.57    0.23
   1  -7   5    7.58    0.28
   1  -7   5    7.94    0.30
  -1   7   5    8.62    0.29
   1  -7   5    8.24    0.32
   1  -7   5    7.67    0.39
  -1   7   5    8.21    0.41
  -1   7   5    7.73    0.34
  -1   7   5    7.99    0.30
  -1   7   5    8.34    0.28
  -1   7   5    8.50    0.30
   1  -7   5    8.14    0.29
  -1   7   5    8.57    0.33
  -1   7   5    8.02    0.30
  -1   7   5    8.58    0.30
   1  -7   5    8.28    0.31
  -1   7   5    7.57    0.29
  -1  -7   5    7.91    0.30
  -1  -7   5    8.38    0.28
   1   7   5    7.76    0.30
   1   7   5    8.23    0.37
   1   7   5    7.97    0.29
   1   7   5    7.44    0.34
  -1  -7   5    8.53    0.43
   1   7   5    8.32    0.31
  -1  -7   5    8.18    0.29
  -1  -7   5    8.83    0.41
   1   7   5    8.23    0.41
  -1  -7   5    8.67    0.30
   1   7   5    8.69    0.30
   1   7   5    8.91    0.34
   1   7   5    7.96    0.30
   1   7   5    8.65    0.29
  -1   7   6    1.62    0.12
  -1   7   6    1.29    0.13
   1  -7   6    1.40    0.13
  -1   7   6    1.58    0.12
  -1   7   6    1.57    0.16
  -1   7   6    1.47    0.11
   1  -7   6    1.56    0.13
  -1   7   6    1.58    0.11
   1  -7   6    1.66    0.12
  -1   7   6    1.39    0.13
   1  -7   6    1.90    0.13
  -1   7   6    1.49    0.12
  -1   7   6    1.78    0.10
  -1  -7   6    1.73    0.13
   1   7   6    1.52    0.13
   1   7   6    1.39    0.13
   1   7   6    1.53    0.11
  -1  -7   6    1.84    0.13
  -1  -7   6    1.55    0.10
  -1  -7   6    1.46    0.12
  -1  -7   6    1.75    0.13
   1   7   6    1.31    0.16
   1   7   6    1.88    0.13
  -1  -7   6    1.73    0.13
   1   7   6    1.75    0.12
  -1  -7   6    1.37    0.10
   1   7   6    1.49    0.13
  -1   7   7    0.15    0.07
  -1   7   7    0.07    0.04
  -1   7   7    0.13    0.05
  -1   7   7    0.10    0.04
  -1   7   7    0.13    0.05
   1  -7   7    0.15    0.05
  -1   7   7    0.16    0.04
  -1   7   7    0.12    0.04
  -1   7   7    0.10    0.04
   1  -7   7    0.13    0.05
   1   7   7    0.16    0.05
   1   7   7    0.08    0.04
   1   7   7    0.19    0.07
   1   7   7    0.20    0.05
  -1  -7   7    0.11    0.04
  -1  -7   7    0.11    0.05
  -1  -7   7    0.20    0.05
   1   7   7    0.17    0.05
   1   7   7    0.09    0.04
   2  -7   0    8.71    0.43
   2  -7   1   89.10    2.75
   2  -7  -1   94.32    2.90
  -2   7   2    1.48    0.11
   2  -7   2    1.76    0.13
   2  -7   2    1.22    0.24
   2  -7   2    1.65    0.11
  -2  -7   2    1.65    0.13
  -2  -7   2    1.78    0.12
   2  -7  -2    1.71    0.20
   2   7   2    1.59    0.12
  -2   7   3    2.94    0.18
   2  -7   3    3.17    0.18
  -2   7   3    3.05    0.14
   2  -7   3    2.90    0.19
  -2  -7   3    2.89    0.14
   2   7   3    2.97    0.18
   2   7   3    2.77    0.14
  -2  -7   3    2.83    0.19
  -2  -7   3    3.28    0.18
  -2   7   4    0.69    0.12
  -2   7   4    0.43    0.06
   2  -7   4    0.51    0.10
   2  -7   4    0.56    0.12
  -2  -7   4    0.68    0.08
   2   7   4    0.63    0.09
  -2  -7   4    0.68    0.12
   2   7   4    0.93    0.14
  -2  -7   4    0.48    0.12
   2  -7   5    2.31    0.15
  -2   7   5    2.48    0.22
   2  -7   5    2.28    0.14
  -2   7   5    1.90    0.13
  -2   7   5    2.35    0.15
   2  -7   5    2.38    0.14
  -2   7   5    1.87    0.16
  -2   7   5    2.13    0.14
  -2   7   5    2.39    0.13
  -2   7   5    2.29    0.13
  -2   7   5    2.11    0.12
  -2   7   5    2.18    0.14
  -2   7   5    2.21    0.13
   2  -7   5    2.54    0.21
   2  -7   5    2.23    0.15
   2   7   5    2.34    0.13
  -2  -7   5    2.07    0.22
  -2  -7   5    2.32    0.13
   2   7   5    2.32    0.22
   2   7   5    1.97    0.17
  -2  -7   5    2.43    0.22
  -2  -7   5    2.54    0.13
  -2  -7   5    2.19    0.13
   2   7   5    2.51    0.16
   2   7   5    2.29    0.14
   2   7   5    2.31    0.14
   2   7   5    2.38    0.14
   2   7   5    2.30    0.13
  -2  -7   5    2.35    0.14
  -2   7   6    6.27    0.25
   2  -7   6    6.38    0.27
  -2   7   6    6.06    0.23
  -2   7   6    6.33    0.22
  -2   7   6    6.11    0.24
   2  -7   6    6.44    0.25
  -2   7   6    6.14    0.28
  -2   7   6    6.00    0.26
  -2   7   6    6.05    0.24
   2   7   6    5.98    0.23
  -2  -7   6    6.09    0.23
  -2  -7   6    6.44    0.25
  -2  -7   6    6.21    0.24
   2   7   6    6.44    0.25
   2   7   6    6.14    0.25
   2   7   6    6.24    0.24
   2   7   6    6.55    0.27
   2   7   6    6.29    0.25
   2   7   6    6.01    0.28
  -2  -7   6    6.33    0.25
  -2  -7   6    6.44    0.23
  -2  -7   6    6.16    0.25
  -2   7   7    0.08    0.04
  -2   7   7    0.08    0.04
  -2   7   7    0.03    0.04
  -2   7   7    0.06    0.04
  -2   7   7    0.01    0.04
  -2   7   7    0.01    0.05
   2  -7   7    0.05    0.05
  -2   7   7    0.13    0.07
   2  -7   7    0.05    0.04
   2   7   7    0.07    0.05
  -2  -7   7    0.12    0.05
   2   7   7    0.04    0.05
  -2  -7   7    0.10    0.04
  -2  -7   7    0.10    0.05
   2   7   7    0.09    0.04
  -2  -7   7    0.06    0.04
   2   7   7    0.09    0.05
   2   7   7    0.05    0.06
   2   7   7    0.06    0.05
  -2  -7   7    0.08    0.05
  -3  -7   0  189.98    6.98
   3   7   0  196.54    6.98
   3  -7   1   37.86    1.17
   3  -7   1   39.84    1.36
   3   7   1   38.51    1.18
   3  -7  -1   41.18    1.40
   3  -7   2   19.00    0.61
  -3   7   2   19.92    0.62
   3  -7   2   18.43    0.63
   3  -7   2   18.31    0.83
   3  -7  -2   20.71    0.83
  -3  -7   2   20.11    0.64
   3  -7  -2   19.96    0.65
   3   7   2   18.85    0.64
  -3   7   3    5.14    0.25
  -3   7   3    4.61    0.19
   3  -7   3    5.10    0.24
   3  -7   3    5.03    0.26
  -3  -7   3    4.86    0.20
   3   7   3    4.92    0.21
  -3  -7   3    4.89    0.24
  -3  -7   3    5.49    0.27
   3   7   3    4.95    0.25
  -3   7   4    2.98    0.21
  -3   7   4    2.94    0.15
   3  -7   4    2.67    0.19
   3   7   4    3.33    0.22
  -3  -7   4    2.85    0.23
  -3  -7   4    2.97    0.16
  -3  -7   4    2.94    0.20
   3   7   4    3.04    0.17
  -3   7   5    0.12    0.06
  -3   7   5    0.34    0.12
  -3   7   5    0.29    0.06
  -3   7   5    0.17    0.07
  -3   7   5    0.08    0.06
   3  -7   5    0.16    0.10
  -3   7   5    0.18    0.06
  -3   7   5    0.21    0.06
  -3   7   5    0.16    0.08
  -3   7   5    0.34    0.07
   3  -7   5    0.15    0.06
   3  -7   5    0.21    0.06
   3  -7   5    0.32    0.07
  -3   7   5    0.12    0.06
   3   7   5    0.32    0.12
   3   7   5    0.14    0.07
   3   7   5    0.26    0.05
  -3  -7   5    0.05    0.11
  -3  -7   5    0.29    0.06
  -3  -7   5    0.28    0.06
  -3  -7   5    0.09    0.06
   3   7   5    0.26    0.06
   3   7   5    0.21    0.06
   3   7   5    0.30    0.06
  -3  -7   5    0.28    0.06
   3   7   5    0.22    0.08
  -3  -7   5    0.10    0.05
   3   7   5    0.35    0.06
  -3  -7   5    0.51    0.13
  -3  -7   5    0.13    0.06
  -3  -7   5    0.24    0.06
  -3   7   6    1.02    0.10
  -3   7   6    0.70    0.09
  -3   7   6    0.68    0.11
  -3   7   6    0.98    0.11
  -3   7   6    0.96    0.10
   3  -7   6    0.87    0.11
   3  -7   6    1.08    0.11
   3   7   6    0.96    0.09
  -3  -7   6    0.84    0.08
   3   7   6    1.00    0.11
   3   7   6    0.78    0.11
   3   7   6    0.97    0.11
   3   7   6    1.16    0.11
  -3  -7   6    1.03    0.10
   3   7   6    1.01    0.11
  -3  -7   6    1.06    0.11
  -3  -7   6    1.11    0.11
  -3  -7   6    1.06    0.10
  -3  -7   6    1.28    0.10
  -3   7   7    0.61    0.06
  -3   7   7    0.58    0.06
  -3   7   7    0.65    0.07
  -3   7   7    0.71    0.09
  -3   7   7    0.56    0.06
   3  -7   7    0.66    0.07
   3  -7   7    0.68    0.08
  -3   7   7    0.76    0.08
   3   7   7    0.83    0.08
  -3  -7   7    0.84    0.09
  -3  -7   7    0.76    0.07
   3   7   7    0.72    0.08
  -3  -7   7    0.92    0.09
   3   7   7    0.80    0.08
   3   7   7    0.67    0.06
   3   7   7    0.90    0.11
  -3  -7   7    0.87    0.08
   3   7   7    0.54    0.07
   4  -7   0  159.74    4.64
   4  -7   0  164.37    4.89
   4  -7   1   17.92    0.77
   4  -7   1   17.15    0.59
   4  -7  -1   17.87    0.60
   4  -7  -1   18.97    0.80
   4   7   1   17.13    0.57
  -4   7   2   18.72    0.64
   4  -7   2   19.87    0.93
   4  -7   2   21.23    0.68
  -4  -7   2   19.01    0.63
   4   7   2   19.86    0.64
   4  -7  -2   19.41    0.66
   4  -7  -2   19.82    0.85
   4   7   2   20.08    0.61
   4  -7   3   57.53    1.76
  -4   7   3   58.46    1.68
  -4   7   3   58.80    1.74
   4  -7   3   54.59    1.71
  -4  -7   3   62.28    1.84
  -4  -7   3   59.77    1.79
   4   7   3   58.55    1.80
  -4  -7   3   59.13    1.75
   4   7   3   58.13    1.75
   4  -7   4    0.39    0.09
  -4   7   4    0.47    0.07
  -4   7   4    0.52    0.11
   4   7   4    0.55    0.12
  -4  -7   4    0.52    0.11
  -4  -7   4    0.44    0.08
  -4  -7   4    0.36    0.12
   4   7   4    0.54    0.08
  -4   7   5    2.99    0.16
  -4   7   5    3.00    0.16
  -4   7   5    3.45    0.15
  -4   7   5    2.82    0.16
  -4   7   5    2.91    0.16
   4  -7   5    2.84    0.17
   4  -7   5    3.16    0.16
   4  -7   5    2.98    0.16
  -4   7   5    3.30    0.25
  -4   7   5    3.18    0.17
  -4  -7   5    2.91    0.15
  -4  -7   5    2.74    0.26
  -4  -7   5    3.23    0.15
   4   7   5    3.17    0.25
   4   7   5    3.39    0.16
   4   7   5    3.43    0.17
   4   7   5    3.27    0.17
   4   7   5    3.27    0.18
  -4  -7   5    3.34    0.18
   4   7   5    3.25    0.16
  -4  -7   5    3.08    0.16
  -4  -7   5    3.21    0.17
   4   7   5    2.99    0.19
  -4  -7   5    3.10    0.24
   4   7   5    2.80    0.19
  -4  -7   5    2.92    0.16
  -4   7   6    0.47    0.07
  -4   7   6    0.58    0.10
  -4   7   6    0.35    0.07
   4  -7   6    0.56    0.08
   4  -7   6    0.70    0.09
   4  -7   6    0.59    0.09
  -4   7   6    0.38    0.07
  -4   7   6    0.35    0.06
  -4  -7   6    0.53    0.08
   4   7   6    0.66    0.08
   4   7   6    0.47    0.09
  -4  -7   6    0.59    0.08
   4   7   6    0.59    0.08
   4   7   6    0.44    0.10
  -4  -7   6    0.60    0.07
   4   7   6    0.58    0.08
  -4  -7   6    0.51    0.07
  -4  -7   6    0.39    0.07
   4   7   6    0.51    0.07
  -4  -7   6    0.48    0.07
  -4   7   7    0.04    0.04
   4  -7   7    0.06    0.04
  -4   7   7    0.06    0.06
  -4   7   7    0.05    0.04
  -4   7   7    0.02    0.04
  -4   7   7    0.11    0.04
   4  -7   7    0.04    0.04
   4   7   7    0.12    0.04
   4   7   7    0.10    0.05
   4   7   7    0.10    0.06
  -4  -7   7    0.08    0.04
  -4  -7   7    0.08    0.05
   4   7   7    0.01    0.04
  -4  -7   7    0.13    0.05
   4   7   7    0.13    0.05
   5  -7   0    0.85    0.19
   5  -7   0    1.14    0.11
   5  -7   1   21.98    0.73
   5  -7   1   21.86    0.95
   5  -7  -1   21.77    0.73
   5  -7  -1   22.47    0.96
   5   7  -2   27.50    0.85
   5  -7   2   29.53    0.93
   5  -7  -2   31.25    0.99
   5   7   2   29.86    0.93
   5  -7  -2   31.01    1.24
   5  -7   3    8.65    0.39
  -5   7   3    9.15    0.32
  -5  -7   3    9.15    0.36
  -5  -7   3    9.59    0.34
   5   7   3    9.10    0.34
   5   7   3    9.41    0.41
  -5   7   4   10.95    0.40
  -5  -7   4   11.66    0.46
   5   7   4   10.65    0.41
  -5  -7   4   11.24    0.51
  -5  -7   4   11.20    0.41
  -5   7   5    6.90    0.25
   5  -7   5    6.83    0.26
  -5   7   5    6.20    0.26
  -5   7   5    6.90    0.28
  -5   7   5    6.78    0.25
  -5   7   5    6.90    0.27
  -5   7   5    6.73    0.26
   5  -7   5    6.92    0.29
   5   7   5    6.76    0.26
   5   7   5    7.09    0.29
  -5  -7   5    6.82    0.26
   5   7   5    6.79    0.26
  -5  -7   5    6.87    0.27
  -5  -7   5    7.09    0.25
   5   7   5    6.32    0.30
  -5  -7   5    6.66    0.39
   5   7   5    7.03    0.30
  -5  -7   5    6.92    0.29
  -5  -7   5    7.05    0.26
   5   7   5    6.79    0.27
  -5   7   6    5.04    0.20
  -5   7   6    5.07    0.24
   5  -7   6    5.31    0.22
   5  -7   6    5.19    0.23
  -5   7   6    5.26    0.20
  -5   7   6    4.97    0.20
  -5   7   6    4.93    0.20
  -5   7   6    5.16    0.21
   5  -7   6    5.34    0.21
  -5  -7   6    5.27    0.20
  -5  -7   6    5.45    0.22
   5   7   6    4.93    0.24
  -5  -7   6    5.08    0.20
  -5  -7   6    5.29    0.21
   5   7   6    5.36    0.22
   5   7   6    5.36    0.21
   5   7   6    5.68    0.22
   5   7   6    4.96    0.23
  -5  -7   6    5.28    0.22
  -5   7   7    0.98    0.07
  -5   7   7    1.18    0.10
  -5   7   7    1.27    0.07
   5  -7   7    0.90    0.08
  -5  -7   7    1.00    0.07
  -5  -7   7    1.28    0.09
  -5  -7   7    1.32    0.09
   5   7   7    1.33    0.10
   5   7   7    1.33    0.08
   5   7   7    1.40    0.08
   5   7   7    1.12    0.08
   6  -7   0    0.30    0.14
   6  -7   0    0.56    0.09
   6   7   0    0.38    0.05
   6  -7   1    0.14    0.11
   6  -7   1    0.44    0.09
   6   7  -1    0.29    0.05
   6   7   1    0.23    0.05
   6  -7  -1    0.29    0.08
   6  -7  -1    0.20    0.12
   6   7  -2   29.98    0.93
  -6   7   2   30.07    0.93
   6  -7   2   32.73    1.02
  -6  -7   2   32.15    0.98
   6  -7  -2   31.77    1.33
   6  -7  -2   34.60    1.06
   6   7   2   30.05    0.97
  -6   7   3    0.24    0.06
   6   7  -3    0.23    0.05
  -6  -7   3    0.21    0.06
   6   7   3    0.34    0.07
   6  -7   4   66.86    2.02
  -6   7   4   66.81    1.95
  -6   7   4   66.75    1.97
  -6  -7   4   66.04    1.97
  -6  -7   4   66.90    2.09
   6   7   4   66.12    1.97
   6  -7   5    4.11    0.18
  -6   7   5    4.23    0.21
  -6   7   5    4.06    0.19
   6  -7   5    4.00    0.20
  -6   7   5    4.06    0.18
  -6   7   5    4.03    0.18
  -6  -7   5    4.26    0.19
   6   7   5    4.27    0.19
  -6  -7   5    4.06    0.18
   6   7   5    4.39    0.19
  -6  -7   5    4.21    0.22
   6   7   5    4.01    0.20
  -6  -7   5    4.12    0.20
   6   7   5    4.29    0.23
  -6  -7   5    4.46    0.18
   6   7   5    4.02    0.18
  -6   7   6    0.83    0.09
   6  -7   6    0.48    0.07
  -6   7   6    0.49    0.09
  -6   7   6    0.38    0.06
  -6   7   6    0.48    0.07
   6  -7   6    0.53    0.08
  -6   7   6    0.46    0.07
  -6  -7   6    0.48    0.06
   6   7   6    0.58    0.08
   6   7   6    0.46    0.08
  -6  -7   6    0.52    0.06
   6   7   6    0.35    0.08
  -6  -7   6    0.54    0.07
  -6  -7   6    0.67    0.08
   6   7   6    0.52    0.07
   6   7   6    0.57    0.07
   7   7   0    2.14    0.12
   7  -7   0    1.89    0.28
   7  -7   0    2.46    0.17
   7   7  -1    6.18    0.24
   7  -7   1    6.43    0.31
   7  -7   1    6.45    0.51
   7   7   1    6.19    0.25
   7  -7  -1    7.30    0.32
   7  -7  -1    6.40    0.51
   7  -7  -1    6.08    0.24
   7  -7   2   12.49    0.50
   7   7  -2   12.80    0.43
   7  -7  -2   10.56    0.76
   7   7   2   13.01    0.42
   7   7  -3    6.57    0.26
  -7   7   3    6.51    0.27
   7   7   3    6.94    0.28
  -7  -7   3    6.64    0.29
  -7   7   4    8.96    0.35
  -7   7   4   10.31    0.35
   7  -7   4    9.84    0.34
  -7   7   4   10.35    0.38
   7  -7   4   10.45    0.37
  -7   7   4    9.68    0.33
  -7  -7   4    9.25    0.35
   7   7   4    9.83    0.34
  -7  -7   4    9.78    0.48
   7   7   4    9.87    0.38
  -7  -7   4    9.90    0.39
   7   7   4    9.89    0.38
   7   7   4    9.66    0.34
  -7  -7   4    9.86    0.33
  -7  -7   4    9.85    0.34
   7   7   4    9.65    0.34
   7   7   4    9.65    0.34
  -7  -7   4   10.27    0.34
  -7   7   5   11.95    0.38
   7  -7   5   11.64    0.41
  -7   7   5   11.66    0.39
  -7   7   5   10.95    0.39
  -7   7   5   11.07    0.41
   7  -7   5   11.49    0.39
  -7  -7   5   11.44    0.40
  -7  -7   5   11.84    0.40
   7   7   5   11.33    0.39
  -7  -7   5   10.82    0.42
   7   7   5   11.16    0.39
  -7  -7   5   12.07    0.39
   7   7   5   11.69    0.39
   7   7   5   11.19    0.43
  -7  -7   5   11.61    0.38
  -7  -7   5   12.35    0.38
   7  -7   6    1.01    0.09
  -7   7   6    0.99    0.08
   7  -7   6    1.20    0.10
  -7   7   6    1.02    0.09
  -7   7   6    1.33    0.10
  -7   7   6    1.10    0.12
   7   7   6    1.07    0.13
   7   7   6    1.13    0.10
  -7  -7   6    1.14    0.10
   7   7   6    0.97    0.09
  -7  -7   6    1.11    0.09
  -7  -7   6    1.06    0.08
   7   7   6    1.07    0.10
   7   7   6    0.99    0.09
   8   7   0   12.18    0.42
   8  -7   0   11.86    0.76
   8  -7   0   12.61    0.50
   8  -7   1    3.89    0.24
   8  -7   1    3.71    0.41
   8   7  -1    4.07    0.18
   8  -7  -1    3.61    0.19
   8  -7  -1    3.65    0.41
   8  -7  -1    4.03    0.24
   8   7   1    4.13    0.18
   8  -7   2    9.25    0.42
   8   7  -2    9.80    0.35
   8   7   2    9.80    0.36
   8  -7  -2    9.42    0.36
  -8   7   3    5.81    0.26
   8   7  -3    6.35    0.26
  -8  -7   3    5.96    0.27
   8   7   3    6.53    0.27
  -8   7   4    4.64    0.19
   8   7  -4    4.57    0.19
   8  -7   4    4.59    0.22
  -8   7   4    4.61    0.20
   8  -7   4    4.78    0.20
  -8   7   4    4.78    0.24
  -8  -7   4    4.60    0.19
   8   7   4    4.54    0.23
   8   7   4    4.63    0.21
  -8  -7   4    4.62    0.19
  -8  -7   4    4.33    0.31
   8   7   4    4.53    0.20
   8   7   4    4.29    0.23
  -8  -7   4    4.49    0.18
  -8  -7   4    4.90    0.24
   8   7   4    4.37    0.19
   8   7   4    4.67    0.20
  -8   7   5    1.47    0.13
   8  -7   5    1.57    0.11
  -8   7   5    1.42    0.11
  -8   7   5    1.57    0.11
   8  -7   5    1.53    0.12
  -8   7   5    1.47    0.10
  -8  -7   5    1.51    0.10
  -8  -7   5    1.54    0.14
   8  -7  -5    1.43    0.14
  -8  -7   5    1.60    0.11
   8   7   5    1.49    0.11
  -8  -7   5    1.54    0.12
  -8  -7   5    1.78    0.12
   8   7   5    1.71    0.12
   8   7   5    1.69    0.14
   8  -7   6    0.80    0.08
  -8   7   6    0.88    0.08
   8  -7   6    0.67    0.07
  -8   7   6    0.92    0.11
  -8   7   6    0.78    0.07
  -8   7   6    0.69    0.07
  -8  -7   6    0.80    0.07
   8   7   6    0.77    0.09
  -8  -7   6    0.83    0.07
   8   7   6    0.88    0.09
   8   7   6    0.90    0.11
  -8  -7   6    0.92    0.09
   8   7   6    0.72    0.08
   9  -7   0   16.59    0.66
   9   7   0   18.01    0.58
   9  -7   1   17.72    0.68
   9   7  -1   18.83    0.61
   9  -7  -1   18.31    0.70
   9   7   1   18.02    0.60
   9   7  -2    3.73    0.19
   9   7   2    3.84    0.20
   9  -7  -2    3.89    0.20
  -9   7   3    4.64    0.20
   9  -7   3    4.68    0.19
   9   7  -3    4.63    0.22
   9   7  -3    4.66    0.20
   9   7  -3    4.72    0.19
   9   7   3    4.79    0.23
  -9  -7   3    4.72    0.19
  -9  -7   3    4.30    0.23
   9   7   3    4.53    0.23
   9   7   3    4.66    0.20
   9  -7  -3    4.56    0.18
   9   7   3    4.78    0.19
   9  -7  -3    4.69    0.23
   9   7   3    4.70    0.20
   9   7   3    4.56    0.20
   9   7  -4    7.87    0.28
   9  -7   4    7.67    0.29
  -9   7   4    8.00    0.29
  -9   7   4    8.02    0.33
  -9  -7   4    8.06    0.34
   9   7   4    7.94    0.29
   9   7   4    8.21    0.29
   9  -7  -4    7.39    0.33
   9   7   4    7.72    0.32
  -9  -7   4    6.71    0.40
  -9  -7   4    7.19    0.28
   9   7   4    8.03    0.33
   9   7   4    7.99    0.29
   9   7   4    8.06    0.28
  -9  -7   4    7.64    0.27
  -9   7   5    0.13    0.06
  -9   7   5    0.16    0.05
  -9   7   5    0.15    0.05
   9  -7   5    0.21    0.05
  -9   7   5    0.09    0.04
   9   7   5    0.25    0.06
  -9  -7   5    0.12    0.06
  -9  -7   5    0.11    0.06
   9   7   5    0.23    0.08
   9   7   5    0.23    0.06
  -9  -7   5    0.13    0.05
  -9   7   6    0.33    0.04
   9  -7   6    0.41    0.08
  -9   7   6    0.37    0.05
  -9   7   6    0.38    0.05
  -9   7   6    0.50    0.07
   9  -7   6    0.26    0.05
   9   7   6    0.41    0.08
  -9  -7   6    0.39    0.05
  -9  -7   6    0.36    0.05
   9   7   6    0.45    0.06
  10   7   0   73.75    2.21
  10  -7   0   76.24    2.33
  10  -7   1    2.27    0.20
  10   7  -1    2.29    0.15
  10  -7  -1    2.19    0.21
  10   7   1    2.42    0.15
  10  -7   2    0.75    0.08
  10  -7   2    0.80    0.07
 -10   7   2    0.84    0.08
  10   7  -2    0.87    0.11
  10  -7  -2    0.81    0.07
  10   7   2    0.89    0.09
  10   7   2    0.96    0.11
  10  -7  -2    0.87    0.10
  10   7   2    0.81    0.08
  10   7  -3   10.57    0.36
  10  -7   3   10.66    0.37
  10   7  -3   10.71    0.41
  10   7  -3   11.06    0.36
 -10   7   3   10.82    0.37
 -10  -7   3   10.15    0.35
  10   7   3   10.46    0.40
  10   7   3   10.37    0.36
  10   7   3   10.89    0.35
  10   7   3   10.52    0.40
  10  -7  -3   10.81    0.35
  10  -7  -3   10.46    0.41
  10   7   3   10.83    0.36
  10   7   3   10.12    0.36
  10  -7   4    3.70    0.17
 -10   7   4    3.75    0.21
  10   7  -4    3.97    0.17
 -10   7   4    3.73    0.18
  10   7   4    3.81    0.17
 -10  -7   4    3.67    0.21
  10   7   4    3.76    0.17
  10   7   4    3.64    0.17
  10   7   4    3.71    0.21
  10  -7  -4    3.78    0.21
  10   7   4    3.54    0.19
 -10  -7   4    4.09    0.17
  10  -7   5    0.40    0.06
 -10   7   5    0.54    0.08
 -10   7   5    0.43    0.07
 -10   7   5    0.37    0.06
  10   7   5    0.48    0.09
  10   7   5    0.45    0.06
 -10  -7   5    0.44    0.06
 -10  -7   5    0.44    0.07
 -10   7   6    0.32    0.07
  10   7   6    0.18    0.08
 -10  -7   6    0.24    0.04
  11  -7   0    0.08    0.04
  11  -7   0    0.13    0.05
  11  -7   0    0.07    0.08
  11   7   0    0.17    0.04
  11   7   0    0.11    0.06
  11   7  -1   11.19    0.42
  11  -7   1   11.67    0.37
  11   7  -1   11.42    0.37
  11   7  -1   11.05    0.37
  11  -7   1   10.69    0.50
 -11   7   1   10.99    0.38
  11   7  -1   11.99    0.39
  11  -7   1   10.96    0.38
  11  -7  -1   11.71    0.39
  11   7   1   11.77    0.39
  11  -7  -1   12.08    0.40
  11  -7  -1   11.65    0.38
  11   7   1   11.35    0.39
  11  -7  -1   11.62    0.38
  11  -7  -1   11.55    0.38
  11   7   1   12.28    0.44
 -11   7   2    3.74    0.17
  11  -7   2    3.58    0.15
  11   7  -2    3.70    0.16
  11  -7   2    3.82    0.17
  11   7  -2    3.77    0.17
  11   7  -2    3.89    0.21
  11   7  -2    3.81    0.16
  11   7   2    3.76    0.20
  11  -7  -2    4.15    0.17
  11  -7  -2    3.55    0.20
  11  -7  -2    4.02    0.16
  11   7   2    3.80    0.17
  11   7   2    4.00    0.17
  11   7   2    3.95    0.21
  11  -7  -2    3.75    0.16
  11  -7  -2    3.89    0.17
 -11   7   3    3.25    0.16
  11   7  -3    3.03    0.18
  11  -7   3    3.12    0.15
  11   7  -3    3.16    0.15
  11   7  -3    3.37    0.15
  11  -7  -3    3.20    0.15
  11  -7  -3    2.92    0.19
  11   7   3    3.16    0.16
 -11  -7   3    3.18    0.15
  11   7   3    3.30    0.15
  11   7   3    3.16    0.19
  11   7   3    3.22    0.16
  11   7   3    3.03    0.19
  11   7  -4    0.79    0.07
 -11   7   4    0.75    0.10
 -11   7   4    0.83    0.09
  11  -7   4    0.68    0.07
 -11  -7   4    0.78    0.11
  11  -7  -4    0.83    0.07
  11   7   4    0.75    0.08
  11   7   4    0.96    0.09
 -11  -7   4    0.85    0.08
  11   7   4    0.85    0.11
  11  -7   5    0.04    0.04
 -11   7   5    0.04    0.03
  11  -7  -5    0.12    0.03
 -11  -7   5    0.08    0.04
  11   7   5    0.20    0.07
  11   7   5    0.15    0.05
  12   7   0    6.84    0.25
  12  -7   0    7.04    0.39
  12   7   0    7.00    0.26
  12  -7   0    7.31    0.26
  12  -7   0    7.31    0.27
  12  -7   0    7.20    0.26
  12  -7   0    7.17    0.25
  12   7   0    6.68    0.25
  12   7   0    7.97    0.32
  12  -7   0    6.85    0.25
  12   7   0    7.15    0.25
  12   7  -1   11.66    0.39
  12  -7   1   12.37    0.40
  12   7  -1   11.92    0.45
  12   7  -1   11.77    0.39
 -12   7   1   11.92    0.40
  12  -7   1   12.33    0.39
  12  -7   1   11.47    0.38
  12   7  -1   11.16    0.39
  12   7  -1   11.85    0.40
  12   7  -1   12.26    0.39
  12  -7  -1   12.63    0.42
  12  -7  -1   12.46    0.40
  12  -7  -1   12.28    0.41
  12  -7  -1   12.17    0.41
  12  -7  -1   12.89    0.41
  12   7   1   12.17    0.41
  12   7   1   12.67    0.42
  12   7   1   12.34    0.46
 -12   7   2    1.93    0.12
  12   7  -2    2.10    0.15
  12   7  -2    2.06    0.12
  12  -7   2    1.85    0.11
  12  -7   2    2.13    0.11
  12   7  -2    2.01    0.11
  12   7  -2    2.08    0.11
  12   7  -2    2.15    0.11
  12  -7  -2    2.09    0.11
  12  -7  -2    2.17    0.11
  12   7   2    2.01    0.11
  12  -7  -2    2.29    0.13
  12   7   2    1.82    0.14
  12   7   2    1.98    0.15
  12  -7  -2    2.15    0.11
  12   7   2    2.04    0.12
  12  -7  -2    2.12    0.11
  12   7  -3    9.76    0.33
 -12   7   3    9.70    0.34
  12   7  -3    9.98    0.33
  12  -7   3    9.18    0.33
  12   7  -3    9.09    0.37
  12   7  -3    9.85    0.33
  12  -7  -3    9.61    0.33
  12   7   3    9.31    0.36
  12   7   3    9.23    0.33
  12  -7  -3    9.58    0.32
  12  -7  -3    9.70    0.32
  12   7   3    9.16    0.40
  12  -7  -3    9.11    0.37
  12   7   3    9.63    0.32
  12  -7  -3   10.02    0.32
 -12   7   4    1.87    0.11
  12  -7   4    1.84    0.10
  12   7  -4    1.97    0.14
  12   7  -4    1.98    0.10
  12   7   4    1.84    0.14
 -12  -7   4    1.91    0.10
  12   7   4    1.92    0.12
  12  -7  -4    1.96    0.10
 -12   7   5    0.08    0.03
  12  -7   5    0.06    0.05
  12   7   5    0.13    0.04
  12   7   5    0.22    0.06
  12  -7  -5    0.10    0.03
  12  -7  -5    0.09    0.03
 -12  -7   5    0.19    0.04
  13   7   0    2.38    0.16
  13  -7   0    2.08    0.11
  13  -7   0    2.21    0.12
  13  -7   0    2.18    0.12
  13  -7   0    2.15    0.11
  13   7   0    2.44    0.12
  13  -7   0    2.15    0.11
  13   7   0    2.21    0.11
  13   7   0    2.16    0.11
  13   7  -1    2.57    0.12
  13   7  -1    2.57    0.13
  13   7  -1    2.78    0.18
  13   7  -1    2.57    0.13
  13  -7   1    2.55    0.13
  13  -7   1    2.55    0.13
  13   7  -1    2.56    0.13
  13  -7   1    2.64    0.13
 -13   7   1    2.52    0.13
  13  -7  -1    2.51    0.12
  13  -7  -1    2.50    0.13
  13  -7  -1    2.46    0.13
  13  -7  -1    2.47    0.12
  13  -7  -1    2.45    0.12
  13  -7  -1    2.49    0.12
  13   7   1    2.70    0.17
  13   7   1    2.48    0.13
  13   7  -2    0.11    0.04
  13   7  -2    0.12    0.04
  13  -7   2    0.07    0.03
  13   7  -2    0.06    0.04
  13  -7   2    0.12    0.04
 -13   7   2    0.13    0.04
  13   7  -2    0.10    0.04
  13   7  -2    0.05    0.05
  13   7   2    0.05    0.04
  13  -7  -2    0.15    0.04
  13   7   2    0.09    0.04
  13   7   2    0.16    0.07
  13  -7  -2    0.12    0.04
  13  -7  -2    0.11    0.05
  13  -7  -2    0.14    0.04
  13  -7  -2    0.14    0.04
  13   7  -3    6.87    0.24
  13   7  -3    6.56    0.24
 -13   7   3    6.85    0.25
  13   7  -3    6.61    0.24
  13  -7   3    6.54    0.24
  13   7   3    6.80    0.24
  13  -7  -3    6.65    0.25
  13   7   3    6.68    0.24
  13  -7  -3    6.64    0.23
  13  -7  -3    6.92    0.24
  13  -7  -3    6.58    0.23
 -13  -7   3    6.19    0.24
  13  -7   4    0.63    0.06
  13   7  -4    0.60    0.06
  13   7  -4    0.62    0.06
 -13   7   4    0.55    0.06
  13   7   4    0.68    0.08
  13  -7  -4    0.75    0.06
  13   7   4    0.76    0.10
  13  -7  -4    0.63    0.07
  14  -7   0    0.00    0.03
  14  -7   0   -0.02    0.03
  14   7   0    0.03    0.03
  14   7   0   -0.02    0.03
  14   7   0    0.02    0.05
  14   7   0   -0.01    0.03
  14  -7   0    0.01    0.03
  14  -7   0    0.04    0.04
  14   7  -1    1.39    0.09
  14  -7   1    1.35    0.09
  14   7  -1    1.54    0.09
  14   7  -1    1.32    0.08
 -14   7   1    1.51    0.10
  14  -7   1    1.51    0.09
  14  -7   1    1.36    0.08
  14   7  -1    1.39    0.09
  14  -7  -1    1.31    0.09
  14  -7  -1    1.53    0.09
  14   7   1    1.41    0.09
  14  -7  -1    1.31    0.08
  14  -7  -1    1.45    0.10
  14  -7  -1    1.43    0.09
  14  -7  -1    1.40    0.09
  14  -7   2    1.40    0.09
  14   7  -2    1.43    0.09
 -14   7   2    1.48    0.10
  14  -7   2    1.58    0.09
  14   7  -2    1.45    0.09
  14   7  -2    1.57    0.09
  14  -7  -2    1.50    0.09
  14  -7  -2    1.57    0.09
  14  -7  -2    1.49    0.09
  14  -7  -2    1.62    0.10
  14  -7  -2    1.69    0.09
  14  -7  -2    1.39    0.09
  14   7   2    1.52    0.09
 -14  -7   2    1.40    0.10
  14   7  -3    2.81    0.12
  14   7  -3    2.85    0.12
  14  -7   3    2.48    0.12
 -14   7   3    2.80    0.13
  14  -7  -3    2.77    0.12
  14   7   3    2.58    0.12
  14   7   3    2.60    0.12
 -14  -7   3    2.18    0.11
  14  -7  -3    2.44    0.12
  14  -7  -3    2.56    0.11
  14  -7  -3    2.56    0.11
  14  -7  -3    2.40    0.11
 -14   7   4    0.78    0.06
  14  -7  -4    0.90    0.05
  14  -7  -4    0.83    0.06
  14  -7  -4    0.67    0.05
  15  -7   0    2.73    0.12
  15   7   0    2.46    0.11
  15  -7   0    2.73    0.12
  15  -7   0    2.59    0.12
  15   7   0    2.66    0.12
  15  -7   0    2.43    0.11
  15   7   0    2.33    0.11
  15   7  -1    2.65    0.12
 -15   7   1    2.38    0.12
  15  -7   1    2.08    0.12
  15  -7   1    2.62    0.11
  15   7  -1    2.53    0.12
  15   7  -1    2.51    0.12
  15  -7   1    2.59    0.12
  15  -7  -1    2.36    0.11
  15  -7  -1    2.52    0.11
  15  -7  -1    2.47    0.12
  15  -7  -1    2.63    0.12
  15  -7  -1    2.57    0.12
  15   7   1    2.52    0.12
  15   7  -2    0.49    0.05
  15   7  -2    0.46    0.05
  15  -7   2    0.54    0.06
  15  -7   2    0.47    0.05
 -15   7   2    0.52    0.06
  15   7  -2    0.54    0.06
  15  -7  -2    0.56    0.06
  15  -7  -2    0.58    0.06
  15  -7  -2    0.55    0.05
  15  -7  -2    0.47    0.05
 -15  -7   2    0.59    0.06
  15   7   2    0.60    0.06
  15  -7  -2    0.45    0.05
  15  -7  -2    0.59    0.06
 -15   7   3    0.79    0.06
  15   7  -3    0.81    0.06
  15   7  -3    0.90    0.06
  15  -7  -3    0.68    0.05
  15  -7  -3    0.76    0.05
  15  -7  -3    0.75    0.05
  15  -7  -3    0.78    0.06
  15   7   3    0.77    0.06
  16  -7   0    0.24    0.04
  16  -7   0    0.24    0.04
  16  -7   0    0.21    0.03
  16   7   0    0.27    0.04
  16  -7   0    0.19    0.04
  16   7  -1    0.81    0.06
  16   7  -1    0.78    0.06
  16  -7   1    0.86    0.06
  16  -7   1    0.85    0.06
  16   7  -1    0.80    0.06
  16  -7  -1    0.89    0.06
  16  -7  -1    0.75    0.06
  16  -7  -1    0.88    0.06
  16  -7  -1    0.81    0.06
  16   7   1    0.92    0.06
 -16  -7   1    0.78    0.07
  16  -7  -1    0.88    0.06
  16   7  -2    1.65    0.08
  16   7  -2    1.69    0.08
  16  -7  -2    1.67    0.08
  16  -7  -2    1.62    0.08
  16  -7  -2    1.52    0.07
  16   7   2    1.78    0.08
  16  -7  -2    1.85    0.10
  16  -7  -2    1.59    0.08
 -16  -7   2    1.53    0.08
   0  -8   0  303.37    8.76
   0  -8   1   34.12    1.16
   0   8   1   31.22    0.99
   0  -8  -1   33.88    1.16
   0  -8  -2   47.98    1.52
   0  -8   2   45.20    1.34
   0  -8   2   45.03    1.36
   0   8   2   45.26    1.35
   0  -8   2   40.05    1.74
   0  -8   3    3.81    0.20
   0   8   3    3.79    0.15
   0   8   3    3.68    0.17
   0  -8   3    3.50    0.15
   0  -8   3    3.79    0.22
   0   8   3    3.57    0.21
   0   8   4    0.50    0.12
   0  -8   4    0.36    0.09
   0  -8   4    0.62    0.13
   0   8   4    0.52    0.06
   0  -8   5    0.58    0.11
   0  -8   5    0.63    0.16
   0   8   6    5.05    0.22
   0  -8   6    5.45    0.21
   0   8   6    5.17    0.22
   0   8   6    5.33    0.20
   0  -8   6    5.52    0.20
   0  -8   6    5.10    0.24
   0  -8   6    5.85    0.23
   0   8   6    5.67    0.26
   0  -8   6    5.44    0.23
   0   8   6    5.35    0.22
   0  -8   6    5.42    0.22
   0   8   6    5.48    0.24
   0   8   6    5.67    0.22
   0   8   6    5.61    0.21
   0   8   7   -0.06    0.03
   0   8   7   -0.08    0.04
   0   8   7   -0.01    0.05
   0   8   7   -0.06    0.04
   0  -8   7    0.01    0.05
   0   8   7    0.00    0.04
   0   8   7    0.01    0.03
   0  -8   7    0.03    0.04
   0   8   7   -0.03    0.04
   1  -8   0    0.16    0.09
  -1   8   1   42.48    1.28
   1  -8   1   44.48    1.47
  -1  -8  -1   43.39    1.45
   1   8   1   40.72    1.31
   1  -8  -1   46.62    1.50
  -1  -8   1   45.57    1.48
   1  -8   2   65.88    1.93
  -1  -8  -2   68.36    2.11
  -1   8   2   66.52    1.94
   1  -8   2   65.26    1.95
   1  -8   2   62.77    2.25
   1  -8  -2   69.50    2.15
  -1  -8   2   67.96    1.97
   1   8   2   65.08    1.98
  -1  -8   2   70.55    2.00
  -1  -8   2   62.32    2.36
  -1   8   3   68.59    2.06
  -1   8   3   74.75    2.15
   1  -8   3   73.42    2.07
   1  -8   3   71.77    2.12
   1  -8   3   70.66    2.15
  -1   8   3   70.51    2.09
   1   8   3   72.65    2.14
   1   8   3   69.50    2.08
  -1  -8   3   69.48    2.06
  -1  -8   3   73.83    2.15
   1   8   3   68.68    2.04
  -1  -8   3   74.13    2.12
   1  -8   4    3.86    0.23
  -1   8   4    3.31    0.15
   1  -8   4    3.18    0.23
  -1   8   4    3.59    0.23
  -1  -8   4    3.38    0.16
  -1  -8   4    3.51    0.22
  -1  -8   4    3.05    0.23
   1   8   4    3.27    0.18
   1   8   4    3.64    0.24
  -1   8   5    4.30    0.21
   1  -8   5    4.07    0.19
  -1   8   5    3.62    0.18
  -1   8   5    4.06    0.18
  -1   8   5    3.86    0.18
   1  -8   5    3.85    0.18
  -1   8   5    3.55    0.21
   1  -8   5    3.88    0.20
  -1   8   5    4.08    0.28
  -1   8   5    3.65    0.18
   1  -8   5    4.04    0.27
  -1   8   5    4.38    0.18
   1  -8   5    4.09    0.19
  -1   8   5    4.23    0.17
   1  -8   5    3.81    0.16
  -1   8   5    4.31    0.19
  -1  -8   5    4.24    0.18
  -1  -8   5    4.27    0.17
  -1  -8   5    4.08    0.19
   1   8   5    3.66    0.22
  -1  -8   5    4.12    0.18
   1   8   5    3.68    0.19
   1   8   5    3.85    0.17
   1   8   5    4.10    0.18
   1   8   5    4.47    0.21
  -1  -8   5    4.10    0.28
   1   8   5    3.81    0.19
   1   8   5    3.99    0.19
   1   8   5    3.80    0.18
   1   8   5    4.45    0.19
  -1  -8   5    4.02    0.29
   1   8   5    4.22    0.29
  -1   8   6    1.31    0.13
  -1   8   6    1.39    0.13
  -1   8   6    1.66    0.16
  -1   8   6    1.65    0.11
  -1   8   6    1.14    0.12
   1  -8   6    1.65    0.12
  -1   8   6    1.40    0.12
  -1   8   6    1.48    0.11
  -1   8   6    1.66    0.11
  -1   8   6    1.77    0.09
   1  -8   6    1.74    0.11
   1  -8   6    1.51    0.13
   1  -8   6    1.73    0.13
   1   8   6    1.66    0.12
  -1  -8   6    1.70    0.10
  -1  -8   6    1.42    0.10
  -1  -8   6    1.40    0.12
  -1  -8   6    1.61    0.12
   1   8   6    1.64    0.11
   1   8   6    1.43    0.13
   1   8   6    1.57    0.13
   1   8   6    1.50    0.16
  -1  -8   6    1.56    0.12
   1   8   6    1.76    0.12
   1   8   6    1.48    0.11
  -1  -8   6    1.56    0.11
  -1   8   7    0.45    0.07
   1  -8   7    0.55    0.07
   1  -8   7    0.49    0.07
  -1   8   7    0.43    0.05
  -1   8   7    0.60    0.08
  -1   8   7    0.55    0.07
  -1   8   7    0.48    0.05
  -1   8   7    0.51    0.06
  -1   8   7    0.44    0.06
  -1   8   7    0.45    0.06
   1   8   7    0.45    0.07
  -1  -8   7    0.49    0.06
   1   8   7    0.55    0.07
  -1  -8   7    0.47    0.06
  -1  -8   7    0.56    0.07
   1   8   7    0.47    0.06
   1   8   7    0.52    0.06
   1   8   7    0.47    0.06
  -1  -8   7    0.52    0.06
   1   8   7    0.59    0.08
   2  -8   0  204.32    6.01
   2  -8   1   12.00    0.56
   2  -8   1   11.50    0.41
  -2   8   1   11.42    0.39
   2  -8  -1   12.88    0.58
   2   8   1   11.29    0.40
   2  -8   2   16.90    0.59
  -2   8   2   17.57    0.57
   2  -8   2   17.04    0.56
   2  -8   2   17.09    0.86
   2  -8  -2   17.86    0.75
  -2  -8   2   17.32    0.58
   2   8   2   17.36    0.59
  -2  -8   2   18.24    0.60
  -2   8   3    3.68    0.20
   2  -8   3    3.48    0.21
   2  -8   3    3.55    0.19
  -2   8   3    3.32    0.15
  -2  -8   3    3.32    0.15
   2   8   3    3.69    0.21
   2   8   3    3.24    0.16
  -2  -8   3    3.67    0.20
  -2  -8   3    3.39    0.21
  -2   8   4   13.49    0.53
   2  -8   4   12.90    0.51
  -2   8   4   13.39    0.44
   2  -8   4   13.32    0.54
  -2  -8   4   12.83    0.44
   2   8   4   13.53    0.54
  -2  -8   4   12.94    0.51
   2   8   4   13.54    0.47
  -2  -8   4   13.17    0.55
   2  -8   5   12.70    0.53
   2  -8   5   12.45    0.41
  -2   8   5   13.31    0.41
   2  -8   5   12.78    0.43
  -2   8   5   12.60    0.42
  -2   8   5   12.02    0.42
  -2   8   5   12.61    0.42
  -2   8   5   13.09    0.45
  -2   8   5   11.65    0.45
  -2   8   5   12.10    0.42
  -2   8   5   13.24    0.43
  -2   8   5   12.20    0.54
  -2   8   5   12.35    0.41
   2  -8   5   12.74    0.42
   2  -8   5   12.26    0.45
   2   8   5   13.20    0.44
   2   8   5   12.03    0.47
  -2  -8   5   12.37    0.43
   2   8   5   12.20    0.43
   2   8   5   13.48    0.43
   2   8   5   13.21    0.42
   2   8   5   12.74    0.43
   2   8   5   13.64    0.46
  -2  -8   5   13.57    0.43
  -2  -8   5   13.36    0.58
  -2  -8   5   12.91    0.54
  -2  -8   5   13.39    0.42
   2   8   5   12.85    0.43
  -2  -8   5   12.16    0.43
   2   8   5   12.87    0.55
  -2   8   6    0.93    0.09
  -2   8   6    0.89    0.12
  -2   8   6    0.95    0.11
   2  -8   6    0.98    0.11
  -2   8   6    0.93    0.13
   2  -8   6    1.17    0.11
  -2   8   6    0.70    0.09
  -2   8   6    0.70    0.08
  -2   8   6    1.18    0.09
  -2   8   6    0.94    0.10
  -2   8   6    0.96    0.09
   2   8   6    1.06    0.11
   2   8   6    0.95    0.11
  -2  -8   6    1.13    0.11
  -2  -8   6    0.95    0.11
  -2  -8   6    1.11    0.11
  -2  -8   6    1.02    0.10
   2   8   6    0.99    0.11
   2   8   6    0.78    0.11
   2   8   6    1.14    0.11
  -2  -8   6    0.89    0.08
   2   8   6    0.96    0.10
  -2  -8   6    0.77    0.09
   2   8   6    1.09    0.09
  -2   8   7   -0.03    0.04
   2  -8   7    0.06    0.04
  -2   8   7   -0.04    0.05
   2  -8   7    0.01    0.04
  -2   8   7   -0.05    0.04
  -2   8   7    0.05    0.04
  -2   8   7    0.02    0.04
  -2   8   7   -0.04    0.04
  -2   8   7    0.01    0.04
   2   8   7    0.00    0.03
   2   8   7   -0.02    0.04
  -2  -8   7    0.05    0.04
   2   8   7    0.01    0.04
  -2  -8   7    0.06    0.04
  -2  -8   7   -0.03    0.03
   2   8   7    0.00    0.04
   2   8   7   -0.02    0.04
   2   8   7    0.06    0.06
  -2  -8   7   -0.01    0.05
   3  -8   0   28.52    1.06
   3  -8   0   27.25    0.86
   3  -8   1    9.25    0.35
   3  -8   1    9.82    0.52
  -3   8   1    9.44    0.33
   3  -8  -1    9.91    0.52
  -3  -8   1    9.98    0.35
   3   8   1    9.00    0.33
   3  -8  -1    9.18    0.35
  -3   8   2    6.85    0.27
   3  -8   2    6.69    0.49
   3  -8   2    6.51    0.29
   3  -8   2    6.99    0.27
   3  -8  -2    6.87    0.28
  -3  -8   2    7.10    0.30
  -3  -8   2    6.99    0.27
   3   8   2    7.05    0.28
   3   8   2    6.65    0.25
   3  -8  -2    6.84    0.43
  -3   8   3    7.05    0.31
  -3   8   3    6.82    0.25
   3  -8   3    6.96    0.32
   3  -8   3    6.95    0.30
  -3  -8   3    7.07    0.33
   3   8   3    6.61    0.31
  -3  -8   3    7.19    0.31
   3   8   3    6.88    0.27
  -3  -8   3    6.60    0.26
  -3   8   4    7.08    0.27
   3  -8   4    6.98    0.35
   3  -8   4    6.50    0.32
  -3   8   4    6.57    0.33
  -3  -8   4    6.75    0.28
   3   8   4    7.20    0.29
   3   8   4    7.09    0.35
  -3  -8   4    7.69    0.38
  -3  -8   4    6.59    0.33
  -3   8   5   10.07    0.34
   3  -8   5    9.34    0.44
  -3   8   5   10.30    0.37
  -3   8   5    9.52    0.34
  -3   8   5    9.15    0.38
  -3   8   5   10.11    0.35
  -3   8   5   10.07    0.35
  -3   8   5    9.65    0.34
   3  -8   5    9.46    0.35
   3  -8   5   10.21    0.35
   3  -8   5    9.90    0.37
  -3   8   5    9.44    0.45
  -3   8   5    9.58    0.33
   3   8   5    9.91    0.35
   3   8   5    9.63    0.38
  -3  -8   5    9.95    0.36
   3   8   5   10.00    0.33
   3   8   5    9.72    0.35
  -3  -8   5    9.82    0.35
   3   8   5   10.72    0.38
  -3  -8   5    9.64    0.44
   3   8   5    9.68    0.35
  -3  -8   5   10.07    0.33
  -3  -8   5    9.72    0.35
  -3  -8   5   10.24    0.35
  -3  -8   5   10.26    0.34
   3   8   5   10.11    0.35
  -3  -8   5   10.37    0.50
   3   8   5    9.55    0.46
   3   8   5    9.78    0.35
   3  -8   6    8.27    0.32
  -3   8   6    7.46    0.31
   3  -8   6    8.77    0.31
  -3   8   6    8.34    0.30
  -3   8   6    8.24    0.33
  -3   8   6    8.03    0.30
  -3   8   6    8.15    0.30
  -3   8   6    8.12    0.29
  -3   8   6    8.72    0.29
  -3   8   6    8.30    0.28
   3   8   6    8.82    0.33
   3   8   6    8.77    0.31
   3   8   6    8.19    0.30
   3   8   6    8.37    0.34
  -3  -8   6    8.73    0.31
  -3  -8   6    8.44    0.31
  -3  -8   6    8.71    0.30
  -3  -8   6    8.64    0.29
   3   8   6    8.59    0.31
   3   8   6    8.10    0.29
  -3  -8   6    8.08    0.31
   3   8   6    8.67    0.31
  -3  -8   6    8.89    0.30
  -3   8   7    0.47    0.08
   3  -8   7    0.39    0.06
   3  -8   7    0.44    0.06
  -3   8   7    0.43    0.05
  -3   8   7    0.48    0.05
  -3   8   7    0.41    0.06
  -3   8   7    0.36    0.05
   3   8   7    0.35    0.06
  -3  -8   7    0.49    0.06
   3   8   7    0.49    0.06
   3   8   7    0.39    0.05
  -3  -8   7    0.51    0.05
   3   8   7    0.47    0.06
   3   8   7    0.58    0.08
   3   8   7    0.45    0.06
  -3  -8   7    0.50    0.06
  -3  -8   7    0.42    0.05
  -3  -8   7    0.47    0.06
   4  -8   0  143.81    4.34
   4  -8   0  139.63    4.08
   4  -8   1   39.35    1.24
   4  -8   1   41.88    1.49
   4   8   1   38.05    1.21
   4  -8  -1   41.97    1.49
   4  -8  -1   41.66    1.24
   4  -8   2    3.63    0.49
   4  -8   2    3.44    0.20
  -4   8   2    3.51    0.18
   4   8   2    3.64    0.19
   4  -8  -2    3.76    0.34
   4  -8  -2    3.73    0.20
   4   8   2    3.72    0.16
  -4   8   3    3.62    0.21
   4  -8   3    3.57    0.20
   4  -8   3    3.98    0.23
  -4   8   3    3.60    0.17
  -4  -8   3    4.04    0.25
   4   8   3    3.94    0.18
  -4  -8   3    3.69    0.18
   4   8   3    3.54    0.21
  -4  -8   3    3.57    0.20
  -4   8   4   16.81    0.62
  -4   8   4   16.38    0.53
   4  -8   4   14.99    0.60
  -4  -8   4   17.05    0.67
   4   8   4   16.08    0.63
   4   8   4   16.69    0.56
  -4  -8   4   16.55    0.56
  -4  -8   4   16.27    0.61
  -4   8   5    8.89    0.33
   4  -8   5    8.26    0.31
  -4   8   5    8.42    0.30
  -4   8   5    7.80    0.41
  -4   8   5    8.55    0.30
  -4   8   5    8.61    0.31
   4  -8   5    8.77    0.34
  -4   8   5    8.18    0.31
   4  -8   5    8.91    0.31
  -4   8   5    8.83    0.32
  -4  -8   5    8.73    0.45
   4   8   5    8.63    0.31
   4   8   5    9.10    0.34
  -4  -8   5    8.01    0.30
   4   8   5    8.85    0.35
   4   8   5    8.36    0.35
  -4  -8   5    9.09    0.31
   4   8   5    9.02    0.32
  -4  -8   5    7.96    0.31
   4   8   5    8.63    0.30
   4   8   5    8.81    0.31
   4   8   5    9.03    0.32
   4   8   5    7.90    0.42
   4   8   5    8.65    0.36
  -4  -8   5    8.22    0.40
  -4  -8   5    8.95    0.34
  -4  -8   5    8.97    0.30
  -4  -8   5    8.68    0.32
  -4  -8   5    8.53    0.30
  -4   8   6    2.26    0.16
  -4   8   6    2.07    0.12
  -4   8   6    2.44    0.12
   4  -8   6    2.16    0.15
   4  -8   6    2.44    0.14
  -4   8   6    2.24    0.14
  -4   8   6    2.09    0.13
   4  -8   6    2.50    0.14
  -4   8   6    2.16    0.13
   4   8   6    2.03    0.14
  -4  -8   6    2.25    0.12
   4   8   6    2.22    0.14
  -4  -8   6    2.18    0.13
  -4  -8   6    1.99    0.12
   4   8   6    2.31    0.14
   4   8   6    2.20    0.12
  -4  -8   6    2.27    0.13
  -4  -8   6    2.11    0.13
  -4  -8   6    2.19    0.13
  -4  -8   6    2.26    0.13
   4   8   6    2.15    0.17
   4   8   6    2.23    0.13
  -4   8   7    0.30    0.04
  -4   8   7    0.43    0.07
  -4   8   7    0.34    0.05
   4  -8   7    0.34    0.05
  -4   8   7    0.41    0.05
   4  -8   7    0.44    0.06
  -4   8   7    0.32    0.05
   4   8   7    0.39    0.05
   4   8   7    0.23    0.05
   4   8   7    0.42    0.07
  -4  -8   7    0.45    0.06
  -4  -8   7    0.42    0.05
  -4  -8   7    0.39    0.06
   4   8   7    0.39    0.05
   4   8   7    0.41    0.06
   5  -8   0   23.17    0.75
   5  -8   0   22.48    0.99
   5  -8   1  133.39    3.93
   5  -8   1  137.98    4.24
   5   8   1  131.75    3.83
   5  -8  -1  132.31    3.89
   5  -8  -1  138.82    4.22
   5   8  -2   18.23    0.58
   5  -8   2   20.28    0.67
  -5   8   2   18.16    0.59
   5  -8  -2   19.88    0.93
   5   8   2   20.42    0.63
   5  -8  -2   19.92    0.69
  -5  -8   2   19.45    0.63
   5   8   2   20.68    0.72
   5  -8   3   12.15    0.50
  -5   8   3   12.50    0.42
   5   8   3   12.23    0.43
  -5  -8   3   12.57    0.51
   5   8   3   12.06    0.48
  -5  -8   3   12.45    0.43
  -5   8   4   16.81    0.56
  -5  -8   4   16.36    0.67
  -5  -8   4   15.96    0.61
  -5  -8   4   16.81    0.56
   5   8   4   16.38    0.56
  -5   8   5    4.24    0.18
  -5   8   5    4.38    0.20
  -5   8   5    4.16    0.18
   5  -8   5    4.30    0.21
  -5   8   5    4.15    0.20
  -5   8   5    4.01    0.18
   5  -8   5    4.42    0.19
   5   8   5    4.27    0.19
   5   8   5    4.28    0.19
  -5  -8   5    4.23    0.20
  -5  -8   5    4.52    0.31
   5   8   5    4.54    0.23
   5   8   5    4.31    0.21
   5   8   5    4.16    0.19
  -5  -8   5    4.72    0.20
  -5  -8   5    4.18    0.18
   5   8   5    4.10    0.23
  -5  -8   5    3.97    0.19
  -5  -8   5    4.45    0.18
  -5  -8   5    4.33    0.22
  -5   8   6    1.15    0.11
  -5   8   6    1.26    0.10
  -5   8   6    1.30    0.10
  -5   8   6    1.43    0.14
   5  -8   6    1.22    0.11
   5  -8   6    1.19    0.11
  -5   8   6    1.30    0.10
  -5   8   6    0.92    0.09
   5  -8   6    1.34    0.11
   5   8   6    1.09    0.11
  -5  -8   6    1.19    0.10
   5   8   6    1.35    0.11
  -5  -8   6    1.36    0.11
   5   8   6    1.45    0.12
  -5  -8   6    1.15    0.09
  -5  -8   6    1.36    0.11
  -5  -8   6    1.36    0.11
   5   8   6    1.31    0.14
   5   8   6    1.37    0.11
  -5   8   7    2.12    0.10
  -5   8   7    2.30    0.12
   5   8   7    2.29    0.11
   5   8   7    2.25    0.11
   5   8   7    2.16    0.12
  -5  -8   7    2.18    0.10
   5   8   7    2.37    0.12
   6   8   0   93.96    2.82
   6  -8   0  100.77    3.25
   6  -8   0  100.63    2.90
   6  -8   1   47.88    1.77
   6   8  -1   43.95    1.36
   6  -8   1   47.51    1.45
   6  -8  -1   45.43    1.74
   6   8   1   45.26    1.35
   6  -8  -1   46.85    1.43
  -6   8   2    3.92    0.17
   6   8  -2    3.75    0.17
   6  -8   2    4.23    0.24
   6   8   2    4.26    0.19
  -6  -8   2    5.06    0.21
   6  -8  -2    3.80    0.39
   6  -8  -2    4.67    0.25
   6  -8   3   18.29    0.68
  -6   8   3   18.75    0.61
  -6  -8   3   18.84    0.64
   6   8   3   20.36    0.64
  -6   8   4    4.61    0.22
   6  -8   4    4.33    0.19
  -6   8   4    4.89    0.20
   6   8   4    4.75    0.20
   6   8   4    5.01    0.23
  -6  -8   4    4.38    0.23
  -6  -8   4    4.24    0.26
  -6  -8   4    4.08    0.18
  -6  -8   4    4.55    0.19
   6   8   4    4.77    0.20
   6   8   4    4.59    0.19
  -6  -8   4    4.20    0.31
  -6   8   5    1.43    0.11
  -6   8   5    1.10    0.10
  -6   8   5    1.37    0.13
   6  -8   5    1.46    0.11
  -6   8   5    1.40    0.12
   6  -8   5    1.41    0.12
  -6  -8   5    1.35    0.14
   6   8   5    1.41    0.12
   6   8   5    1.27    0.14
   6   8   5    1.30    0.14
  -6  -8   5    1.37    0.12
  -6  -8   5    1.19    0.10
   6   8   5    1.49    0.11
   6   8   5    1.44    0.12
  -6  -8   5    1.37    0.10
  -6  -8   5    1.21    0.12
   6   8   5    1.29    0.12
   6  -8   6    2.23    0.13
  -6   8   6    2.21    0.12
  -6   8   6    2.23    0.12
  -6   8   6    2.18    0.15
   6  -8   6    2.09    0.14
  -6   8   6    2.07    0.11
   6   8   6    2.09    0.15
   6   8   6    1.77    0.12
  -6  -8   6    2.01    0.11
   6   8   6    1.91    0.13
  -6  -8   6    2.07    0.12
   6   8   6    2.00    0.12
  -6  -8   6    1.90    0.12
  -6  -8   6    2.01    0.11
   6   8   6    2.11    0.13
   7  -8   0    4.86    0.26
   7  -8   0    4.25    0.42
   7   8   0    4.78    0.19
   7   8  -1    1.03    0.09
   7  -8   1    1.04    0.25
   7  -8   1    1.38    0.14
   7  -8  -1    1.14    0.27
   7  -8  -1    1.01    0.13
   7   8   1    1.32    0.09
   7   8  -2    3.42    0.16
   7  -8   2    3.58    0.23
   7  -8  -2    3.00    0.49
   7   8   2    3.36    0.17
   7  -8  -2    3.54    0.23
  -7   8   3    1.75    0.13
   7   8  -3    1.83    0.12
  -7  -8   3    1.81    0.14
   7   8   3    1.88    0.14
  -7   8   4    6.89    0.25
   7  -8   4    6.64    0.28
  -7   8   4    6.77    0.29
   7  -8   4    6.88    0.26
  -7   8   4    6.08    0.25
  -7   8   4    6.99    0.26
   7   8  -4    6.96    0.25
  -7  -8   4    6.96    0.39
  -7  -8   4    7.29    0.31
   7   8   4    7.33    0.25
   7   8   4    6.46    0.25
   7   8   4    7.37    0.31
  -7  -8   4    7.08    0.25
   7   8   4    6.84    0.30
  -7  -8   4    6.65    0.26
  -7  -8   4    6.82    0.28
  -7  -8   4    6.93    0.26
   7   8   4    7.03    0.27
   7   8   4    6.99    0.26
   7   8   4    6.62    0.26
  -7   8   5   12.87    0.43
  -7   8   5   13.33    0.43
  -7   8   5   13.71    0.44
   7  -8   5   12.88    0.46
   7  -8   5   13.03    0.43
  -7   8   5   12.97    0.46
   7   8   5   13.10    0.47
   7   8   5   12.76    0.44
  -7  -8   5   12.99    0.45
   7   8   5   12.87    0.43
  -7  -8   5   12.56    0.47
   7   8   5   13.36    0.44
  -7  -8   5   14.14    0.44
  -7  -8   5   13.70    0.43
  -7  -8   5   13.71    0.43
  -7   8   6    0.03    0.04
   7  -8   6    0.06    0.05
  -7   8   6    0.10    0.06
   7  -8   6    0.03    0.05
  -7   8   6    0.05    0.04
  -7   8   6    0.09    0.04
   7   8   6    0.11    0.05
  -7  -8   6    0.08    0.04
  -7  -8   6    0.06    0.05
   7   8   6    0.10    0.05
   7   8   6    0.11    0.05
   7   8   6    0.10    0.06
  -7  -8   6    0.07    0.05
   8  -8   0    2.97    0.21
   8  -8   0    2.78    0.37
   8   8   0    3.16    0.15
   8  -8   1    3.20    0.22
   8  -8   1    2.93    0.38
   8   8  -1    3.65    0.17
   8   8   1    3.01    0.16
   8  -8  -1    2.60    0.36
   8  -8  -1    3.39    0.23
   8  -8   2    6.35    0.33
   8   8  -2    6.39    0.26
   8   8   2    6.79    0.28
   8  -8  -2    6.59    0.27
   8   8  -3    1.20    0.11
  -8   8   3    1.28    0.12
  -8  -8   3    1.22    0.13
   8   8   3    1.55    0.13
   8  -8   4   10.06    0.36
  -8   8   4   10.63    0.40
  -8   8   4   10.72    0.36
  -8   8   4    9.98    0.34
   8  -8   4   10.28    0.38
   8   8   4   10.33    0.36
  -8  -8   4   10.38    0.35
   8   8   4   10.03    0.35
  -8  -8   4    9.97    0.49
  -8  -8   4   10.42    0.35
  -8  -8   4   10.23    0.34
   8   8   4    9.96    0.40
   8   8   4   10.08    0.39
   8   8   4   10.12    0.34
   8   8   4   10.38    0.35
  -8  -8   4   10.56    0.41
  -8   8   5    0.32    0.06
  -8   8   5    0.30    0.06
   8  -8   5    0.31    0.06
  -8   8   5    0.41    0.07
  -8   8   5    0.31    0.07
   8  -8   5    0.35    0.07
  -8  -8   5    0.26    0.06
   8   8   5    0.28    0.08
  -8  -8   5    0.40    0.06
  -8  -8   5    0.37    0.08
  -8  -8   5    0.24    0.07
  -8  -8   5    0.38    0.07
   8   8   5    0.40    0.07
   8   8   5    0.36    0.06
   8   8   5    0.40    0.07
  -8   8   6    0.63    0.07
   8  -8   6    0.69    0.07
  -8   8   6    0.69    0.07
  -8   8   6    0.69    0.08
   8  -8   6    0.61    0.07
  -8   8   6    0.79    0.10
   8   8   6    0.76    0.09
   8   8   6    0.69    0.07
  -8  -8   6    0.61    0.07
  -8  -8   6    0.78    0.07
  -8  -8   6    0.74    0.08
   8   8   6    0.62    0.07
   8   8   6    0.83    0.09
   9  -8   0   21.00    0.77
   9   8   0   20.47    0.67
   9  -8   1    0.97    0.15
   9   8  -1    1.28    0.11
   9   8   1    0.95    0.10
   9  -8  -1    0.93    0.15
   9  -8   2   11.63    0.51
   9   8  -2   12.58    0.44
   9   8   2   12.02    0.43
   9  -8  -2   11.67    0.43
   9   8  -3    5.07    0.23
   9   8  -3    5.17    0.21
   9  -8   3    4.60    0.20
  -9   8   3    4.78    0.20
   9   8  -3    5.08    0.20
   9  -8  -3    4.65    0.24
   9   8   3    4.78    0.20
   9  -8  -3    5.03    0.19
  -9  -8   3    4.95    0.20
   9   8   3    4.85    0.20
   9   8   3    4.88    0.20
   9   8   3    4.98    0.19
   9   8   3    4.98    0.24
   9   8   3    4.68    0.23
  -9  -8   3    4.63    0.24
   9   8  -4   21.29    0.66
   9  -8   4   21.09    0.67
  -9   8   4   21.71    0.71
  -9   8   4   21.41    0.67
   9   8   4   21.15    0.65
   9   8   4   20.59    0.69
  -9  -8   4   21.01    0.65
   9   8   4   20.50    0.65
  -9  -8   4   21.67    0.71
   9   8   4   20.13    0.69
   9  -8  -4   20.53    0.70
  -9  -8   4   21.12    0.63
   9   8   4   20.82    0.64
   9   8   4   20.39    0.65
   9  -8   5    0.11    0.05
   9  -8   5    0.13    0.05
  -9   8   5    0.14    0.05
  -9   8   5    0.11    0.04
  -9   8   5    0.11    0.05
  -9  -8   5    0.09    0.05
   9   8   5    0.11    0.05
   9   8   5    0.11    0.05
  -9  -8   5    0.09    0.06
   9   8   5    0.10    0.07
  -9   8   6    0.64    0.08
  -9   8   6    0.54    0.06
   9  -8   6    0.42    0.05
  -9   8   6    0.52    0.05
  -9   8   6    0.54    0.06
   9  -8   6    0.55    0.07
  -9  -8   6    0.57    0.06
   9   8   6    0.60    0.08
   9   8   6    0.55    0.07
  -9  -8   6    0.44    0.05
   9   8   6    0.64    0.06
  10   8   0    2.17    0.14
  10  -8   0    2.18    0.20
  10   8  -1   10.33    0.39
  10  -8   1   10.37    0.48
  10   8   1   10.56    0.40
  10  -8  -1   11.33    0.51
  10   8  -2    3.36    0.14
  10  -8   2    3.12    0.14
  10   8  -2    3.16    0.18
 -10   8   2    2.94    0.15
  10  -8   2    3.00    0.14
  10  -8  -2    3.36    0.18
  10   8   2    3.21    0.19
  10   8   2    3.35    0.16
  10  -8  -2    3.40    0.15
  10   8   2    3.42    0.16
  10   8   2    3.25    0.15
  10  -8  -2    3.38    0.14
  10   8  -3    3.65    0.20
  10   8  -3    3.63    0.16
  10   8  -3    3.72    0.16
  10  -8   3    3.63    0.16
  10   8  -3    3.79    0.18
 -10   8   3    3.50    0.17
  10  -8  -3    3.63    0.20
  10   8   3    3.23    0.19
 -10  -8   3    3.77    0.16
  10   8   3    3.70    0.16
  10  -8  -3    3.56    0.16
  10   8   3    3.47    0.17
  10   8   3    3.56    0.17
  10   8   3    3.38    0.17
  10   8   3    3.66    0.20
  10  -8   4    1.78    0.11
  10   8  -4    1.64    0.10
 -10   8   4    1.76    0.12
 -10   8   4    1.59    0.14
  10   8   4    1.78    0.12
  10   8   4    1.57    0.16
  10  -8  -4    1.59    0.14
  10   8   4    1.75    0.12
 -10  -8   4    1.74    0.15
  10  -8  -4    1.78    0.10
  10   8   4    1.79    0.11
 -10  -8   4    1.77    0.11
  10   8   4    1.79    0.12
  10   8   4    1.74    0.14
 -10   8   5    0.75    0.09
 -10   8   5    0.82    0.08
  10  -8   5    0.74    0.08
 -10  -8   5    0.74    0.09
 -10  -8   5    0.84    0.08
  10   8   5    0.80    0.10
  10   8   5    0.76    0.08
  10   8   5    0.75    0.08
  11   8   0    1.88    0.11
  11   8   0    1.75    0.13
  11  -8   0    2.04    0.15
  11  -8   0    1.90    0.20
  11   8   0    1.97    0.14
  11  -8   0    1.80    0.11
  11   8   0    1.79    0.10
  11  -8   0    1.85    0.10
  11  -8   0    2.04    0.11
 -11   8   1   45.55    1.39
  11  -8   1   47.57    1.38
  11  -8   1   47.49    1.56
  11   8  -1   47.09    1.40
  11  -8   1   48.15    1.39
  11   8  -1   48.68    1.45
  11   8  -1   47.66    1.39
  11  -8   1   46.57    1.38
  11   8  -1   44.68    1.38
  11   8  -1   49.22    1.38
  11  -8  -1   48.90    1.39
  11   8   1   47.19    1.40
  11   8   1   46.76    1.39
  11  -8  -1   48.00    1.39
  11  -8  -1   47.60    1.40
  11   8   1   48.72    1.45
  11  -8  -1   46.45    1.39
  11   8   1   46.55    1.40
  11  -8  -1   48.13    1.39
 -11   8   2    2.13    0.12
  11   8  -2    2.17    0.15
  11  -8   2    2.24    0.11
  11   8  -2    2.03    0.11
  11   8  -2    2.01    0.12
  11  -8   2    2.33    0.12
  11   8  -2    2.04    0.12
  11   8   2    2.19    0.12
  11   8   2    2.19    0.15
  11  -8  -2    2.28    0.12
  11  -8  -2    2.02    0.11
  11   8   2    2.08    0.12
  11  -8  -2    2.24    0.13
  11   8   2    2.21    0.15
  11   8   2    2.14    0.12
  11  -8  -2    2.13    0.11
  11  -8  -2    2.13    0.12
  11   8  -3   12.60    0.47
 -11   8   3   13.80    0.44
  11   8  -3   13.01    0.43
  11  -8   3   12.81    0.43
  11   8  -3   13.64    0.43
  11   8   3   13.11    0.47
  11   8   3   12.41    0.43
  11   8   3   13.23    0.44
  11  -8  -3   13.68    0.43
  11   8   3   13.08    0.48
  11   8   3   13.61    0.43
  11   8   3   13.51    0.44
  11  -8  -3   13.56    0.43
 -11  -8   3   13.84    0.43
  11  -8  -3   12.97    0.48
  11   8  -4    2.43    0.12
 -11   8   4    2.47    0.14
  11  -8   4    2.60    0.13
 -11  -8   4    2.54    0.13
  11   8   4    2.51    0.14
  11   8   4    2.38    0.16
  11  -8  -4    2.60    0.12
  11   8   4    2.38    0.16
  11   8   4    2.53    0.13
 -11   8   5    1.53    0.09
  11  -8   5    1.30    0.08
  11   8   5    1.65    0.12
  11   8   5    1.71    0.10
 -11  -8   5    1.49    0.09
  12  -8   0   12.38    0.40
  12  -8   0   12.57    0.41
  12  -8   0   12.42    0.40
  12  -8   0   12.50    0.56
  12   8   0   12.17    0.41
  12  -8   0   11.98    0.40
  12   8   0   12.59    0.40
  12   8   0   12.30    0.40
  12   8   0   12.96    0.47
  12  -8   0   12.14    0.40
  12  -8   0   12.48    0.41
  12   8   0   12.19    0.41
  12   8   0   12.57    0.41
  12   8  -1   11.25    0.37
 -12   8   1   10.91    0.38
  12   8  -1   11.77    0.43
  12   8  -1   11.00    0.38
  12   8  -1   11.46    0.37
  12   8  -1   11.37    0.38
  12  -8   1   10.97    0.37
  12  -8   1   11.32    0.37
  12  -8   1   10.86    0.38
  12   8  -1   11.19    0.37
  12   8   1   11.85    0.43
  12  -8  -1   11.57    0.38
  12   8   1   11.33    0.39
  12  -8  -1   11.37    0.39
  12   8   1   10.70    0.38
  12  -8  -1   11.26    0.37
  12   8   1   11.20    0.38
  12  -8  -1   11.13    0.37
  12  -8  -1   11.39    0.37
  12  -8  -1   11.24    0.37
  12   8  -2    2.99    0.14
  12   8  -2    2.82    0.15
  12  -8   2    3.00    0.13
  12   8  -2    2.97    0.14
 -12   8   2    3.00    0.15
  12  -8   2    3.01    0.14
  12   8  -2    3.15    0.14
  12   8  -2    2.91    0.18
  12  -8  -2    3.09    0.14
  12  -8  -2    2.96    0.15
  12   8   2    3.10    0.18
  12  -8  -2    3.05    0.14
  12   8   2    2.92    0.17
  12   8   2    2.77    0.14
  12  -8  -2    2.88    0.13
  12   8   2    3.12    0.14
  12  -8  -2    3.07    0.14
 -12   8   3    0.09    0.04
  12  -8   3    0.13    0.05
  12   8  -3    0.09    0.04
  12   8  -3    0.11    0.04
  12   8  -3    0.07    0.04
  12   8  -3    0.07    0.05
  12  -8  -3    0.12    0.04
  12  -8  -3    0.05    0.04
  12   8   3    0.18    0.05
  12   8   3    0.12    0.04
 -12  -8   3    0.08    0.04
  12  -8  -3    0.10    0.05
  12   8   3    0.07    0.06
 -12   8   4    0.70    0.07
  12   8  -4    0.73    0.07
  12  -8   4    0.55    0.06
  12   8  -4    0.68    0.06
  12  -8  -4    0.58    0.07
  12   8   4    0.77    0.09
  12   8   4    0.58    0.06
  12  -8  -4    0.70    0.07
 -12  -8   4    0.75    0.07
  12   8   4    0.74    0.08
 -12   8   5    0.00    0.03
 -12  -8   5    0.13    0.03
  12   8   5    0.05    0.05
  12   8   5    0.14    0.04
  12  -8  -5    0.11    0.03
  13   8   0    6.21    0.23
  13   8   0    6.17    0.30
  13  -8   0    6.63    0.24
  13  -8   0    6.42    0.23
  13  -8   0    6.26    0.22
  13  -8   0    6.63    0.24
  13   8   0    6.20    0.23
  13  -8   0    6.88    0.24
  13   8   0    6.28    0.24
  13   8   0    6.68    0.29
  13   8   0    6.00    0.23
  13  -8   1    5.42    0.21
  13  -8   1    5.38    0.20
  13  -8   1    5.59    0.20
  13   8  -1    4.89    0.21
 -13   8   1    5.30    0.21
  13   8  -1    4.92    0.20
  13   8  -1    5.22    0.20
  13   8  -1    5.24    0.20
  13   8  -1    5.30    0.25
  13   8  -1    5.14    0.20
  13  -8  -1    5.42    0.21
  13  -8  -1    5.39    0.21
  13  -8  -1    5.41    0.21
  13   8   1    5.11    0.20
  13  -8  -1    5.42    0.20
  13  -8  -1    5.03    0.20
  13   8   1    5.15    0.25
  13  -8  -1    5.10    0.20
 -13   8   2    3.86    0.17
  13   8  -2    3.89    0.16
  13  -8   2    3.77    0.16
  13   8  -2    3.87    0.17
  13  -8   2    3.64    0.16
  13   8  -2    3.78    0.16
  13   8  -2    3.69    0.20
  13   8  -2    3.69    0.17
  13  -8  -2    4.05    0.17
  13  -8  -2    4.13    0.18
  13  -8  -2    4.05    0.16
  13   8   2    3.93    0.17
  13   8   2    3.89    0.22
  13  -8  -2    3.77    0.16
  13   8   2    3.86    0.17
  13  -8  -2    4.07    0.17
  13   8  -3    3.49    0.15
  13   8  -3    3.20    0.14
  13  -8   3    3.27    0.15
  13   8  -3    3.52    0.15
 -13   8   3    3.40    0.15
  13   8   3    3.45    0.15
  13  -8  -3    3.14    0.15
  13  -8  -3    3.34    0.14
  13   8   3    3.45    0.15
  13  -8  -3    3.35    0.14
  13  -8  -3    3.33    0.14
 -13   8   4    0.49    0.06
  13   8  -4    0.45    0.05
  13   8  -4    0.38    0.04
  13  -8   4    0.44    0.05
  13  -8  -4    0.46    0.05
  13   8   4    0.43    0.06
  13   8   4    0.53    0.06
  13  -8  -4    0.49    0.06
 -13  -8   4    0.49    0.06
  14  -8   0    6.76    0.24
  14   8   0    6.24    0.23
  14   8   0    6.57    0.25
  14  -8   0    6.91    0.25
  14  -8   0    6.91    0.24
  14  -8   0    6.72    0.24
  14   8   0    6.42    0.24
  14  -8   0    6.61    0.23
 -14   8   1    0.00    0.03
  14  -8   1    0.06    0.03
  14   8  -1    0.02    0.03
  14  -8   1    0.05    0.03
  14   8  -1    0.03    0.03
  14   8  -1    0.10    0.04
  14   8  -1    0.02    0.03
  14  -8   1    0.05    0.04
  14  -8  -1    0.00    0.03
  14  -8  -1    0.01    0.03
  14  -8  -1    0.03    0.03
  14  -8  -1    0.07    0.04
  14  -8  -1    0.08    0.04
  14  -8  -1    0.05    0.03
  14   8   1    0.02    0.03
  14   8  -2    0.99    0.08
  14  -8   2    1.01    0.07
  14   8  -2    1.06    0.08
  14  -8   2    0.97    0.08
  14   8  -2    0.87    0.07
 -14   8   2    1.07    0.08
  14  -8  -2    1.09    0.08
  14  -8  -2    1.00    0.08
  14  -8  -2    1.01    0.07
  14  -8  -2    1.01    0.08
  14  -8  -2    1.09    0.10
  14  -8  -2    0.94    0.08
 -14  -8   2    1.02    0.09
  14  -8  -2    0.94    0.07
  14   8   2    1.08    0.08
 -14   8   3    4.32    0.17
  14   8  -3    4.52    0.17
  14  -8   3    4.31    0.17
  14   8  -3    4.49    0.17
  14  -8  -3    4.02    0.16
  14   8   3    4.43    0.17
  14  -8  -3    4.21    0.16
  14   8   3    4.35    0.16
  14  -8  -3    4.44    0.16
  14  -8  -3    4.43    0.17
 -14   8   4    0.13    0.04
  14  -8  -4    0.14    0.03
  14  -8  -4    0.15    0.03
  14  -8  -4    0.09    0.03
  15  -8   0    0.00    0.03
  15  -8   0    0.05    0.04
  15  -8   0    0.04    0.03
  15  -8   0    0.03    0.03
  15   8   0    0.03    0.03
  15   8  -1    1.08    0.07
  15   8  -1    1.07    0.08
  15  -8   1    1.18    0.07
  15   8  -1    1.18    0.08
  15  -8   1    1.30    0.08
  15  -8   1    1.14    0.08
  15  -8  -1    1.20    0.07
  15  -8  -1    1.17    0.08
  15  -8  -1    1.15    0.08
  15   8   1    1.16    0.08
  15  -8  -1    1.20    0.08
  15  -8  -1    1.19    0.08
  15   8  -2    0.60    0.06
  15   8  -2    0.71    0.06
  15   8  -2    0.63    0.06
  15  -8   2    0.77    0.06
 -15   8   2    0.59    0.06
  15  -8   2    0.68    0.06
  15  -8  -2    0.64    0.06
  15  -8  -2    0.77    0.07
 -15  -8   2    0.69    0.06
  15  -8  -2    0.71    0.06
  15  -8  -2    0.85    0.07
  15  -8  -2    0.82    0.07
  15  -8  -2    0.67    0.06
  15   8   2    0.72    0.07
 -15   8   3    0.35    0.04
  15   8  -3    0.39    0.04
  15   8  -3    0.34    0.04
  15   8   3    0.34    0.04
  15  -8  -3    0.39    0.05
  15  -8  -3    0.33    0.04
  15  -8  -3    0.29    0.04
  15  -8  -3    0.34    0.05
  16  -8   0    0.41    0.04
  16   8   0    0.49    0.05
  16  -8   0    0.45    0.05
  16  -8   0    0.39    0.04
  16  -8   0    0.49    0.05
  16   8  -1    2.72    0.11
  16   8  -1    2.74    0.11
  16  -8   1    2.71    0.11
  16  -8   1    2.81    0.11
  16   8  -1    2.83    0.11
 -16  -8   1    2.72    0.12
  16  -8  -1    2.85    0.11
  16  -8  -1    2.63    0.10
  16  -8  -1    2.67    0.12
  16  -8  -1    2.69    0.11
  16  -8  -1    2.91    0.11
  16   8   1    3.07    0.12
  16   8  -2    0.37    0.04
  16   8  -2    0.44    0.04
  16  -8  -2    0.32    0.04
  16   8   2    0.48    0.05
  16  -8  -2    0.29    0.04
  16  -8  -2    0.44    0.05
   0  -9   0   -0.02    0.07
   0  -9   1  393.04   11.04
   0  -9  -1  392.30   11.04
   0   9   1  375.28   10.82
   0  -9   1  370.61   10.83
   0   9   2   13.68    0.47
   0  -9   2   13.96    0.49
   0  -9   2   12.71    0.75
   0  -9  -2   13.15    0.61
   0  -9   2   13.39    0.46
   0  -9   3    0.21    0.07
   0   9   3    0.29    0.06
   0  -9   3    0.27    0.08
   0  -9   3    0.24    0.05
   0   9   3    0.20    0.04
   0   9   3    0.17    0.08
   0  -9   4   10.71    0.47
   0   9   4    9.85    0.35
   0   9   4   10.78    0.46
   0  -9   4   10.97    0.45
   0   9   5    6.11    0.22
   0   9   5    5.89    0.24
   0   9   5    6.00    0.24
   0  -9   5    6.20    0.36
   0   9   5    5.43    0.23
   0  -9   5    6.08    0.22
   0   9   5    5.98    0.22
   0  -9   5    5.70    0.24
   0  -9   5    5.57    0.33
   0  -9   5    5.31    0.25
   0   9   5    5.81    0.22
   0   9   5    6.07    0.26
   0  -9   5    6.33    0.23
   0   9   5    5.70    0.34
   0   9   5    5.66    0.23
   0   9   5    5.94    0.23
   0   9   5    5.17    0.26
   0  -9   5    5.56    0.22
   0   9   6   -0.09    0.07
   0  -9   6    0.17    0.06
   0   9   6    0.16    0.05
   0   9   6    0.20    0.06
   0  -9   6    0.21    0.05
   0   9   6    0.21    0.07
   0   9   6    0.08    0.06
   0   9   6    0.08    0.07
   0  -9   6    0.23    0.06
   0  -9   6    0.14    0.06
   0   9   6    0.06    0.05
   0  -9   6    0.21    0.07
   0   9   6    0.22    0.06
   0   9   6    0.05    0.05
   0   9   7    0.27    0.06
   0  -9   7    0.22    0.04
   0   9   7    0.19    0.05
   0  -9   7    0.22    0.05
   0   9   7    0.27    0.06
   0   9   7    0.18    0.04
   0   9   7    0.20    0.05
   0   9   7    0.18    0.04
   0   9   7    0.16    0.04
   1  -9   0  167.37    4.99
   1  -9   1   33.79    1.03
   1  -9   1   34.92    1.22
  -1   9   1   31.73    1.01
  -1  -9  -1   34.06    1.20
  -1  -9   1   33.15    1.03
  -1  -9   1   35.54    1.22
   1  -9  -1   34.10    1.22
   1   9   1   33.13    1.03
   1  -9   2   10.24    0.39
   1  -9   2    8.97    0.62
  -1   9   2   10.18    0.38
  -1  -9  -2   10.68    0.53
   1  -9   2   10.83    0.37
  -1  -9   2    9.82    0.38
  -1  -9   2   10.44    0.37
   1  -9  -2    9.52    0.51
  -1  -9   2    9.26    0.63
   1   9   2   10.61    0.38
  -1   9   3   10.44    0.36
  -1   9   3   10.47    0.41
  -1   9   3   10.07    0.34
   1  -9   3    9.47    0.33
   1  -9   3   10.10    0.40
   1  -9   3   10.80    0.43
   1   9   3   10.96    0.37
   1   9   3   10.71    0.42
   1   9   3   10.45    0.34
  -1  -9   3    9.99    0.36
  -1  -9   3   10.58    0.41
  -1  -9   3   11.12    0.44
  -1   9   4    9.94    0.44
  -1   9   4   10.32    0.35
   1  -9   4   10.47    0.46
   1  -9   4   10.18    0.43
   1   9   4   10.47    0.45
  -1  -9   4   10.70    0.47
   1   9   4   11.01    0.40
  -1  -9   4    9.73    0.36
  -1  -9   4   10.11    0.44
   1  -9   5    2.61    0.22
   1  -9   5    2.70    0.15
   1  -9   5    2.73    0.14
  -1   9   5    2.65    0.14
  -1   9   5    2.68    0.13
  -1   9   5    2.64    0.24
  -1   9   5    2.45    0.18
  -1   9   5    2.66    0.15
  -1   9   5    2.77    0.17
  -1   9   5    2.37    0.14
   1  -9   5    2.59    0.16
  -1   9   5    2.23    0.14
  -1   9   5    2.76    0.15
   1  -9   5    2.62    0.16
   1  -9   5    2.79    0.13
  -1   9   5    2.41    0.15
   1   9   5    2.62    0.15
  -1  -9   5    2.82    0.15
  -1  -9   5    2.71    0.16
   1   9   5    2.80    0.15
   1   9   5    2.88    0.17
   1   9   5    2.35    0.15
   1   9   5    2.39    0.18
  -1  -9   5    2.73    0.25
   1   9   5    2.66    0.14
   1   9   5    2.82    0.25
  -1  -9   5    2.83    0.23
   1   9   5    2.56    0.15
   1   9   5    2.59    0.14
  -1  -9   5    2.67    0.13
  -1  -9   5    2.57    0.14
   1   9   5    2.48    0.15
   1  -9   6    5.84    0.23
  -1   9   6    5.83    0.21
  -1   9   6    5.48    0.22
  -1   9   6    5.61    0.22
  -1   9   6    5.85    0.26
  -1   9   6    5.74    0.21
  -1   9   6    5.58    0.23
  -1   9   6    5.51    0.23
   1  -9   6    5.61    0.25
   1  -9   6    5.80    0.23
  -1   9   6    5.46    0.20
   1  -9   6    5.63    0.22
  -1   9   6    5.70    0.22
  -1   9   6    5.73    0.25
   1  -9   6    5.55    0.21
  -1  -9   6    5.89    0.23
   1   9   6    5.53    0.21
   1   9   6    5.73    0.26
   1   9   6    5.85    0.22
   1   9   6    5.88    0.25
  -1  -9   6    5.61    0.21
  -1  -9   6    5.62    0.24
  -1  -9   6    5.77    0.22
   1   9   6    5.78    0.23
   1   9   6    5.68    0.21
  -1  -9   6    5.33    0.24
   1   9   6    5.63    0.22
   1   9   6    5.53    0.22
  -1  -9   6    5.72    0.23
  -1   9   7    0.00    0.04
  -1   9   7    0.04    0.05
  -1   9   7    0.00    0.03
  -1   9   7    0.00    0.03
  -1   9   7   -0.01    0.04
   1  -9   7    0.02    0.04
  -1   9   7   -0.01    0.04
   1  -9   7    0.02    0.04
  -1   9   7    0.02    0.04
   1   9   7    0.10    0.04
   1   9   7    0.01    0.05
   1   9   7   -0.02    0.04
  -1  -9   7    0.01    0.04
   1   9   7    0.07    0.04
   1   9   7    0.09    0.03
   1   9   7    0.01    0.04
  -1  -9   7    0.05    0.04
  -1  -9   7    0.02    0.04
   1   9   7    0.06    0.04
   2  -9   0   45.11    1.56
   2  -9   1   83.26    2.47
   2  -9   1   88.28    2.70
  -2   9   1   82.36    2.45
   2   9   1   83.81    2.46
  -2  -9   1   83.98    2.47
   2  -9  -1   87.04    2.70
  -2   9   2   13.57    0.44
  -2  -9  -2   11.29    0.57
   2  -9   2   10.87    0.71
  -2  -9   2   10.51    0.78
   2   9   2   12.69    0.44
   2  -9  -2   12.25    0.60
   2   9   2   11.90    0.40
  -2  -9   2   12.77    0.45
  -2   9   3   15.62    0.56
   2  -9   3   14.92    0.57
   2  -9   3   15.52    0.55
  -2   9   3   15.05    0.49
   2   9   3   14.64    0.50
  -2  -9   3   15.63    0.50
   2   9   3   15.95    0.57
  -2  -9   3   14.94    0.57
  -2  -9   3   15.45    0.55
   2  -9   4    0.77    0.13
  -2   9   4    0.85    0.08
   2  -9   4    0.46    0.11
  -2   9   4    0.58    0.12
   2   9   4    0.68    0.13
  -2  -9   4    0.86    0.14
  -2  -9   4    0.95    0.09
  -2  -9   4    0.56    0.12
   2   9   4    0.83    0.10
  -2   9   5    4.11    0.20
   2  -9   5    4.84    0.21
   2  -9   5    4.73    0.20
  -2   9   5    3.80    0.21
   2  -9   5    4.60    0.18
  -2   9   5    4.17    0.23
  -2   9   5    5.01    0.20
  -2   9   5    4.17    0.20
  -2   9   5    4.58    0.19
   2  -9   5    4.49    0.19
  -2   9   5    4.71    0.19
  -2   9   5    5.07    0.23
  -2   9   5    4.59    0.30
   2  -9   5    4.74    0.22
   2  -9   5    4.81    0.28
  -2  -9   5    4.61    0.20
   2   9   5    4.96    0.20
   2   9   5    4.38    0.20
   2   9   5    4.57    0.20
  -2  -9   5    4.14    0.31
  -2  -9   5    4.42    0.19
   2   9   5    4.69    0.20
  -2  -9   5    5.04    0.20
   2   9   5    4.98    0.31
   2   9   5    4.27    0.23
  -2  -9   5    5.01    0.21
   2   9   5    5.10    0.23
   2   9   5    4.96    0.20
  -2  -9   5    4.70    0.19
  -2  -9   5    4.48    0.28
   2   9   5    4.53    0.19
   2   9   5    3.80    0.19
  -2   9   6    0.27    0.09
  -2   9   6    0.09    0.06
   2  -9   6    0.25    0.07
  -2   9   6    0.06    0.06
   2  -9   6    0.33    0.07
  -2   9   6    0.24    0.06
  -2   9   6    0.21    0.06
  -2   9   6    0.19    0.06
  -2   9   6    0.24    0.05
  -2   9   6    0.16    0.06
  -2   9   6    0.12    0.06
   2  -9   6    0.34    0.06
  -2  -9   6    0.28    0.06
  -2  -9   6    0.21    0.06
   2   9   6    0.29    0.07
  -2  -9   6    0.21    0.06
   2   9   6    0.20    0.06
  -2  -9   6    0.24    0.07
   2   9   6    0.27    0.05
  -2  -9   6    0.27    0.07
  -2  -9   6    0.24    0.06
   2   9   6    0.24    0.07
   2   9   6    0.30    0.06
   2   9   6    0.23    0.06
   2   9   6    0.17    0.08
  -2   9   7    0.06    0.04
   2  -9   7    0.09    0.04
  -2   9   7    0.10    0.04
  -2   9   7    0.14    0.06
  -2   9   7    0.04    0.04
  -2   9   7    0.05    0.04
  -2   9   7    0.06    0.04
   2  -9   7    0.07    0.04
  -2  -9   7    0.11    0.04
   2   9   7    0.12    0.04
   2   9   7    0.12    0.05
  -2  -9   7    0.05    0.03
  -2  -9   7    0.06    0.04
  -2  -9   7    0.08    0.04
  -2  -9   7    0.16    0.04
   2   9   7    0.06    0.04
   2   9   7    0.10    0.06
   2   9   7    0.05    0.04
   2   9   7    0.09    0.04
   3  -9   0   16.33    0.73
   3  -9   0   14.94    0.52
  -3   9   1   46.61    1.38
   3  -9   1   46.26    1.41
   3  -9   1   47.35    1.64
   3  -9  -1   48.57    1.65
  -3  -9   1   46.84    1.40
   3  -9  -1   46.50    1.41
   3   9   1   45.45    1.39
  -3   9   2   42.03    1.26
   3  -9   2   40.63    1.28
   3   9   2   41.82    1.25
   3  -9  -2   40.74    1.48
   3  -9  -2   39.85    1.25
   3   9   2   39.82    1.20
  -3  -9   2   41.43    1.26
   3  -9   3   27.16    0.91
   3  -9   3   28.15    0.95
  -3   9   3   28.50    0.86
  -3   9   3   29.32    0.93
   3   9   3   30.01    0.97
  -3  -9   3   28.41    0.90
   3   9   3   28.99    0.91
  -3  -9   3   31.69    1.00
  -3  -9   3   29.03    0.95
  -3   9   4    8.10    0.38
   3  -9   4    8.26    0.37
   3  -9   4    8.23    0.40
  -3   9   4    8.26    0.31
  -3  -9   4    8.61    0.32
  -3  -9   4    8.59    0.38
   3   9   4    8.19    0.40
   3   9   4    8.53    0.34
  -3  -9   4    8.45    0.42
   3  -9   5    3.61    0.19
  -3   9   5    3.03    0.16
  -3   9   5    3.19    0.19
  -3   9   5    3.27    0.16
  -3   9   5    3.50    0.16
  -3   9   5    2.97    0.25
  -3   9   5    3.46    0.18
   3  -9   5    3.42    0.16
   3  -9   5    3.64    0.24
   3  -9   5    3.52    0.17
  -3   9   5    3.28    0.17
   3  -9   5    3.33    0.17
  -3   9   5    3.12    0.17
  -3   9   5    3.38    0.16
   3   9   5    3.22    0.26
   3   9   5    3.31    0.20
  -3  -9   5    3.65    0.16
  -3  -9   5    3.78    0.25
  -3  -9   5    3.51    0.17
  -3  -9   5    3.18    0.28
  -3  -9   5    3.52    0.18
   3   9   5    3.75    0.19
   3   9   5    3.66    0.18
  -3  -9   5    3.19    0.16
   3   9   5    3.39    0.16
  -3  -9   5    3.53    0.18
   3   9   5    3.48    0.17
   3   9   5    3.51    0.17
   3   9   5    3.73    0.17
   3   9   5    3.83    0.17
  -3  -9   5    3.42    0.17
  -3   9   6    1.07    0.10
  -3   9   6    1.04    0.11
  -3   9   6    1.32    0.09
  -3   9   6    1.20    0.10
  -3   9   6    0.85    0.10
   3  -9   6    1.03    0.11
  -3   9   6    1.09    0.10
  -3   9   6    1.30    0.13
   3  -9   6    1.34    0.11
  -3   9   6    1.00    0.10
   3   9   6    1.30    0.11
   3   9   6    1.14    0.10
  -3  -9   6    1.33    0.11
   3   9   6    1.23    0.11
   3   9   6    1.32    0.14
   3   9   6    1.19    0.12
  -3  -9   6    1.25    0.10
  -3  -9   6    1.38    0.11
  -3  -9   6    1.27    0.11
   3   9   6    1.30    0.11
   3   9   6    1.29    0.09
  -3  -9   6    1.14    0.11
  -3  -9   6    1.26    0.11
  -3   9   7    0.40    0.07
   3  -9   7    0.46    0.06
  -3   9   7    0.30    0.04
  -3   9   7    0.42    0.05
   3  -9   7    0.41    0.06
  -3   9   7    0.45    0.06
  -3   9   7    0.39    0.05
   3   9   7    0.34    0.05
  -3  -9   7    0.36    0.05
   3   9   7    0.50    0.06
  -3  -9   7    0.39    0.04
  -3  -9   7    0.48    0.06
   3   9   7    0.33    0.04
   3   9   7    0.38    0.05
   3   9   7    0.49    0.07
   3   9   7    0.46    0.05
  -3  -9   7    0.37    0.06
   4  -9   0   55.40    1.69
   4  -9   0   57.50    1.96
   4  -9   1   47.29    1.65
   4  -9   1   43.19    1.38
  -4  -9   1   47.42    1.39
   4   9   1   42.85    1.37
   4  -9  -1   45.60    1.40
   4  -9  -1   48.42    1.68
   4  -9   2   59.85    1.75
  -4   9   2   57.48    1.71
  -4   9   2   54.49    1.70
   4  -9  -2   59.87    2.04
   4   9   2   58.18    1.70
   4  -9  -2   55.64    1.75
  -4  -9   2   56.13    1.71
   4   9   2   57.21    1.74
  -4  -9   2   61.99    1.77
   4  -9   3   21.58    0.74
   4  -9   3   22.78    0.78
  -4   9   3   22.25    0.75
  -4   9   3   22.38    0.70
   4   9   3   22.46    0.78
  -4  -9   3   23.41    0.81
  -4  -9   3   23.38    0.73
   4   9   3   22.57    0.73
   4  -9   4    5.28    0.35
  -4   9   4    5.92    0.24
  -4   9   4    6.04    0.31
  -4  -9   4    6.05    0.26
  -4  -9   4    5.83    0.30
   4   9   4    5.67    0.32
   4   9   4    6.18    0.27
  -4  -9   4    6.35    0.35
  -4   9   5    3.70    0.17
  -4   9   5    3.47    0.18
   4  -9   5    3.74    0.18
  -4   9   5    3.41    0.16
  -4   9   5    3.69    0.18
  -4   9   5    3.58    0.17
   4  -9   5    3.77    0.20
   4  -9   5    3.44    0.17
  -4   9   5    3.47    0.20
   4   9   5    3.76    0.17
   4   9   5    3.81    0.18
   4   9   5    3.90    0.17
   4   9   5    3.87    0.19
   4   9   5    3.95    0.18
   4   9   5    3.32    0.27
   4   9   5    3.32    0.17
  -4  -9   5    3.45    0.18
   4   9   5    3.76    0.16
  -4  -9   5    3.69    0.18
  -4  -9   5    3.40    0.16
   4   9   5    3.15    0.19
   4   9   5    3.69    0.21
  -4  -9   5    3.75    0.20
  -4  -9   5    3.70    0.18
  -4  -9   5    3.79    0.16
  -4  -9   5    3.43    0.16
  -4  -9   5    3.13    0.28
   4  -9   6    0.18    0.07
  -4   9   6    0.25    0.05
  -4   9   6    0.07    0.05
  -4   9   6    0.12    0.05
   4  -9   6    0.23    0.06
  -4   9   6    0.17    0.06
  -4   9   6    0.15    0.07
  -4   9   6    0.10    0.05
   4   9   6    0.18    0.06
   4   9   6    0.13    0.05
  -4  -9   6    0.09    0.06
  -4  -9   6    0.21    0.06
   4   9   6    0.11    0.07
   4   9   6    0.29    0.06
   4   9   6    0.16    0.06
   4   9   6    0.15    0.07
  -4  -9   6    0.12    0.06
  -4  -9   6    0.17    0.06
  -4  -9   6    0.12    0.05
  -4  -9   6    0.17    0.06
  -4   9   7    0.23    0.04
  -4   9   7    0.16    0.04
  -4   9   7    0.26    0.06
   4  -9   7    0.21    0.05
  -4   9   7    0.23    0.04
   4   9   7    0.15    0.04
   4   9   7    0.28    0.06
   4   9   7    0.29    0.05
  -4  -9   7    0.26    0.04
   4   9   7    0.31    0.05
   4   9   7    0.29    0.05
   5  -9   0   62.44    2.12
   5  -9   0   59.66    1.81
   5   9   0   58.31    1.76
   5  -9   1   15.91    0.57
   5  -9   1   15.91    0.80
   5   9  -1   15.46    0.51
   5   9   1   15.38    0.50
   5  -9  -1   16.30    0.57
   5  -9  -1   15.93    0.81
  -5   9   2   92.36    2.70
   5  -9   2   95.42    2.79
   5   9   2   93.00    2.75
   5  -9  -2   99.75    2.83
   5  -9  -2   93.67    3.13
  -5  -9   2   95.00    2.75
   5   9   2   94.78    2.79
  -5   9   3   23.42    0.74
   5  -9   3   23.37    0.83
   5   9   3   22.43    0.80
  -5  -9   3   24.07    0.84
  -5  -9   3   23.62    0.75
   5   9   3   24.06    0.75
  -5   9   4    5.88    0.25
  -5   9   4    5.75    0.27
  -5  -9   4    5.74    0.35
  -5  -9   4    5.43    0.26
   5   9   4    5.21    0.38
   5   9   4    5.87    0.26
  -5   9   5    5.07    0.23
  -5   9   5    5.15    0.20
   5  -9   5    5.15    0.24
   5  -9   5    4.79    0.21
  -5   9   5    5.19    0.21
  -5   9   5    5.08    0.22
  -5   9   5    4.74    0.21
  -5  -9   5    5.10    0.21
  -5  -9   5    5.14    0.20
  -5  -9   5    4.67    0.36
   5   9   5    5.08    0.25
   5   9   5    4.62    0.21
   5   9   5    4.98    0.21
   5   9   5    5.20    0.21
  -5  -9   5    5.17    0.20
   5   9   5    4.73    0.19
   5   9   5    5.36    0.22
  -5  -9   5    5.32    0.23
   5   9   5    5.03    0.23
   5   9   5    4.88    0.25
  -5  -9   5    4.93    0.24
  -5  -9   5    4.83    0.21
  -5   9   6    2.09    0.15
   5  -9   6    1.99    0.12
  -5   9   6    1.84    0.11
  -5   9   6    2.00    0.12
   5  -9   6    2.04    0.14
  -5   9   6    1.87    0.12
  -5   9   6    1.95    0.11
   5   9   6    2.06    0.13
  -5  -9   6    2.08    0.11
  -5  -9   6    1.90    0.12
  -5  -9   6    1.81    0.12
  -5  -9   6    1.79    0.11
   5   9   6    1.93    0.12
   5   9   6    1.83    0.15
   5   9   6    2.01    0.13
   5   9   6    1.70    0.12
  -5  -9   6    2.06    0.12
  -5  -9   6    2.03    0.12
   6  -9   0   37.43    1.15
   6   9   0   34.78    1.07
   6  -9   0   35.14    1.45
   6   9  -1   41.32    1.28
   6  -9   1   44.51    1.37
   6  -9   1   44.35    1.70
   6  -9  -1   44.08    1.71
   6  -9  -1   44.35    1.38
   6   9   1   43.43    1.30
   6  -9   2   10.82    0.43
  -6   9   2    9.64    0.35
   6   9  -2    9.41    0.34
   6  -9  -2   10.05    0.66
   6   9   2   10.61    0.37
  -6  -9   2    9.97    0.37
   6  -9  -2   10.76    0.44
  -6   9   3   25.28    0.79
   6  -9   3   24.94    0.88
   6   9   3   27.32    0.85
  -6  -9   3   26.75    0.94
  -6  -9   3   26.40    0.85
   6  -9   4   25.79    0.81
  -6   9   4   23.47    0.78
  -6   9   4   25.73    0.77
   6   9  -4   25.38    0.77
   6  -9   4   26.03    0.78
  -6   9   4   26.36    0.82
  -6  -9   4   25.16    0.82
   6   9   4   25.56    0.79
  -6  -9   4   26.64    0.79
  -6  -9   4   27.03    0.80
  -6  -9   4   28.53    0.80
   6   9   4   25.37    0.80
   6   9   4   27.34    0.85
   6   9   4   25.00    0.78
  -6  -9   4   26.97    0.80
   6   9   4   25.77    0.80
   6   9   4   23.72    0.83
   6   9   4   26.40    0.80
   6   9   4   26.16    0.81
  -6  -9   4   27.07    0.85
  -6  -9   4   27.77    0.97
   6  -9   5    1.35    0.12
   6  -9   5    1.44    0.11
  -6   9   5    1.31    0.13
  -6   9   5    1.39    0.11
  -6   9   5    1.28    0.11
  -6   9   5    1.32    0.10
  -6  -9   5    1.30    0.10
  -6  -9   5    1.41    0.11
  -6  -9   5    1.50    0.14
   6   9   5    1.53    0.11
   6   9   5    1.22    0.11
  -6  -9   5    1.31    0.10
   6   9   5    1.22    0.11
   6   9   5    1.34    0.14
   6   9   5    1.45    0.12
  -6  -9   5    1.37    0.13
   6   9   5    1.27    0.13
   6   9   5    1.41    0.12
  -6   9   6    1.16    0.09
   6  -9   6    1.11    0.10
  -6   9   6    1.17    0.09
  -6   9   6    1.31    0.10
  -6   9   6    1.28    0.12
   6  -9   6    1.27    0.11
  -6  -9   6    1.21    0.09
  -6  -9   6    1.38    0.10
  -6  -9   6    1.37    0.09
   6   9   6    1.11    0.10
   6   9   6    1.24    0.10
   6   9   6    1.22    0.10
   6   9   6    1.33    0.13
  -6  -9   6    1.21    0.11
   6   9   6    1.29    0.11
   7   9   0    3.47    0.16
   7  -9   0    2.95    0.37
   7  -9   0    3.71    0.22
   7  -9   1  111.76    3.75
   7   9  -1  112.72    3.23
   7   9   1  112.64    3.31
   7  -9  -1  112.54    3.82
   7  -9  -1  120.42    3.42
   7  -9   2   13.09    0.52
   7   9  -2   12.11    0.42
   7  -9  -2   13.30    0.54
   7   9   2   13.26    0.46
  -7   9   3    4.51    0.21
   7  -9   3    4.30    0.31
  -7  -9   3    4.82    0.30
   7   9   3    4.94    0.23
  -7  -9   3    5.14    0.24
   7  -9   4   14.37    0.48
  -7   9   4   12.52    0.45
  -7   9   4   13.28    0.44
  -7   9   4   14.36    0.46
   7   9  -4   13.95    0.44
  -7   9   4   14.03    0.49
   7  -9   4   13.48    0.45
  -7  -9   4   14.10    0.44
   7   9   4   13.89    0.50
  -7  -9   4   14.02    0.45
  -7  -9   4   14.25    0.45
  -7  -9   4   13.66    0.60
   7   9   4   13.83    0.46
   7   9   4   13.91    0.46
   7   9   4   14.11    0.45
  -7  -9   4   13.18    0.47
   7   9   4   13.44    0.44
  -7  -9   4   14.43    0.51
   7   9   4   13.87    0.46
   7   9   4   13.38    0.49
  -7   9   5    2.66    0.15
   7  -9   5    2.76    0.14
  -7   9   5    2.33    0.16
  -7   9   5    2.56    0.13
   7  -9   5    2.84    0.16
  -7   9   5    2.64    0.14
   7   9   5    2.80    0.14
   7   9   5    2.55    0.14
  -7  -9   5    2.62    0.14
   7   9   5    2.24    0.14
  -7  -9   5    2.77    0.14
   7   9   5    2.56    0.17
   7   9   5    2.67    0.15
  -7  -9   5    2.84    0.18
  -7  -9   5    2.80    0.16
   7   9   5    2.44    0.17
  -7  -9   5    2.61    0.14
   7  -9   6    0.27    0.06
   7  -9   6    0.36    0.07
  -7   9   6    0.34    0.05
  -7   9   6    0.43    0.06
  -7   9   6    0.39    0.08
  -7   9   6    0.35    0.05
  -7  -9   6    0.39    0.06
  -7  -9   6    0.34    0.05
   7   9   6    0.32    0.06
  -7  -9   6    0.31    0.05
   7   9   6    0.37    0.06
   7   9   6    0.43    0.08
   7   9   6    0.39    0.06
  -7  -9   6    0.32    0.06
   8  -9   0    6.34    0.57
   8   9   0    6.62    0.26
   8  -9   0    7.02    0.34
   8  -9   1   11.04    0.76
   8   9  -1   11.04    0.39
   8  -9   1   10.97    0.48
   8  -9  -1   10.22    0.46
   8   9   1   11.45    0.39
   8  -9  -1    9.45    0.71
   8  -9   2    7.05    0.36
   8   9  -2    6.95    0.28
   8  -9  -2    6.50    0.28
   8   9   2    7.33    0.29
   8  -9   3    3.08    0.16
  -8   9   3    2.89    0.15
  -8   9   3    2.96    0.17
   8   9   3    3.25    0.18
  -8  -9   3    3.36    0.19
   8   9   3    2.78    0.17
  -8  -9   3    3.45    0.25
   8   9   3    2.85    0.21
   8   9   3    3.22    0.15
   8  -9  -3    3.13    0.15
  -8   9   4   14.76    0.49
   8  -9   4   15.13    0.49
  -8   9   4   15.06    0.53
   8  -9   4   15.66    0.52
  -8   9   4   14.42    0.51
   8   9   4   15.26    0.47
  -8  -9   4   14.35    0.63
   8   9   4   15.34    0.53
  -8  -9   4   14.48    0.47
  -8  -9   4   15.06    0.48
   8   9   4   13.65    0.51
   8   9   4   14.69    0.48
  -8  -9   4   15.03    0.54
   8   9   4   15.16    0.48
   8   9   4   14.53    0.48
  -8  -9   4   14.91    0.47
  -8   9   5    0.02    0.04
  -8   9   5    0.07    0.05
   8  -9   5    0.08    0.05
  -8   9   5    0.06    0.06
   8  -9   5    0.01    0.05
  -8   9   5    0.13    0.05
   8   9   5    0.07    0.05
  -8  -9   5    0.06    0.06
   8   9   5    0.07    0.05
   8   9   5    0.12    0.06
  -8  -9   5    0.05    0.05
  -8  -9   5    0.09    0.05
   8   9   5    0.06    0.05
  -8  -9   5    0.13    0.06
  -8  -9   5    0.06    0.05
  -8   9   6    1.30    0.08
  -8   9   6    1.45    0.09
   8  -9   6    1.34    0.08
  -8   9   6    1.38    0.08
   8  -9   6    1.18    0.09
  -8   9   6    1.40    0.11
   8   9   6    1.29    0.09
  -8  -9   6    1.41    0.09
   8   9   6    1.56    0.10
   8   9   6    1.56    0.12
   8   9   6    1.36    0.09
  -8  -9   6    1.42    0.10
  -8  -9   6    1.52    0.09
   9  -9   0    1.31    0.16
   9   9   0    1.40    0.11
   9  -9   1   39.35    1.30
   9   9  -1   38.05    1.18
   9  -9  -1   37.85    1.28
   9   9   1   38.70    1.18
   9   9  -2   15.90    0.54
   9  -9   2   15.80    0.64
   9  -9  -2   15.55    0.55
   9   9   2   16.58    0.56
   9   9  -3    1.10    0.11
   9   9  -3    0.97    0.09
   9  -9   3    0.83    0.08
   9  -9   3    0.96    0.08
   9   9  -3    1.00    0.08
  -9   9   3    1.02    0.09
   9   9   3    0.87    0.12
   9   9   3    1.04    0.09
   9  -9  -3    0.94    0.08
  -9  -9   3    0.96    0.12
   9   9   3    0.94    0.10
   9  -9  -3    0.86    0.11
  -9  -9   3    0.86    0.09
   9   9   3    0.90    0.09
   9   9   3    0.87    0.09
   9   9   3    1.33    0.14
  -9  -9   3    1.18    0.18
   9  -9   4    7.18    0.26
  -9   9   4    6.87    0.30
  -9   9   4    7.04    0.27
   9  -9  -4    7.24    0.32
   9   9   4    6.87    0.26
   9  -9  -4    7.17    0.25
   9   9   4    7.26    0.27
   9   9   4    6.95    0.30
   9   9   4    7.55    0.27
  -9  -9   4    7.49    0.32
  -9  -9   4    7.42    0.27
   9   9   4    6.89    0.31
  -9  -9   4    7.24    0.25
   9   9   4    7.01    0.27
  -9   9   5    1.49    0.11
   9  -9   5    1.63    0.10
   9  -9   5    1.40    0.11
  -9   9   5    1.38    0.10
  -9   9   5    1.32    0.09
  -9  -9   5    1.41    0.10
   9   9   5    1.61    0.11
  -9  -9   5    1.41    0.11
   9   9   5    1.69    0.13
   9   9   5    1.49    0.11
  -9   9   6    0.12    0.04
   9  -9   6    0.11    0.04
  -9   9   6    0.17    0.03
  -9   9   6    0.18    0.05
   9   9   6    0.20    0.06
  -9  -9   6    0.12    0.04
  -9  -9   6    0.14    0.04
   9   9   6    0.16    0.05
  10  -9   0   14.60    0.62
  10   9   0   14.55    0.51
  10  -9   1    0.80    0.15
  10   9  -1    0.61    0.09
  10   9   1    0.80    0.10
  10  -9  -1    0.87    0.16
 -10   9   2    1.17    0.09
  10   9  -2    1.25    0.09
  10  -9   2    1.26    0.09
  10   9  -2    1.26    0.11
  10   9  -2    1.29    0.10
  10  -9   2    1.30    0.08
  10   9   2    1.12    0.11
  10   9   2    1.23    0.10
  10   9   2    1.19    0.09
  10  -9  -2    1.28    0.08
  10  -9  -2    1.13    0.08
 -10  -9   2    1.18    0.09
  10  -9  -2    1.24    0.09
  10   9   2    1.21    0.10
  10   9   2    1.25    0.12
  10   9   2    1.15    0.10
  10   9  -3    3.14    0.14
 -10   9   3    3.14    0.15
  10  -9   3    3.03    0.15
  10  -9   3    3.08    0.14
  10   9  -3    3.00    0.18
  10   9  -3    3.16    0.16
  10   9   3    3.31    0.19
  10  -9  -3    3.09    0.15
  10  -9  -3    3.25    0.14
  10   9   3    3.58    0.16
  10   9   3    3.24    0.16
 -10  -9   3    3.35    0.15
  10   9   3    3.43    0.16
  10   9   3    3.16    0.18
  10   9   3    3.19    0.16
 -10  -9   3    3.16    0.26
  10  -9  -3    3.18    0.19
 -10   9   4    3.12    0.18
 -10   9   4    3.19    0.16
  10  -9   4    3.31    0.15
  10   9  -4    3.36    0.15
  10   9   4    3.22    0.21
  10  -9  -4    3.16    0.19
  10   9   4    3.35    0.16
 -10  -9   4    3.06    0.19
  10   9   4    3.30    0.19
  10   9   4    3.37    0.16
 -10  -9   4    3.39    0.15
  10   9   4    3.51    0.16
  10   9   4    3.48    0.15
  10  -9  -4    3.43    0.14
 -10   9   5    0.28    0.05
  10  -9   5    0.20    0.05
 -10   9   5    0.24    0.05
 -10  -9   5    0.25    0.06
 -10  -9   5    0.32    0.05
  10   9   5    0.31    0.05
  10   9   5    0.33    0.07
  10   9   5    0.32    0.06
  11   9   0    0.63    0.07
  11   9   0    0.77    0.08
  11  -9   0    0.75    0.07
  11  -9   0    1.18    0.19
  11  -9   0    0.63    0.06
  11  -9   0    0.71    0.07
  11  -9   0    0.76    0.08
  11   9   0    0.81    0.07
  11  -9   0    0.86    0.07
  11   9   0    0.79    0.07
  11   9   0    0.74    0.10
  11  -9   0    0.65    0.07
  11  -9   1   19.51    0.76
  11   9  -1   19.00    0.59
  11   9  -1   18.62    0.59
  11   9  -1   19.44    0.65
  11  -9   1   18.81    0.59
  11  -9   1   19.05    0.60
  11  -9   1   18.71    0.59
  11   9  -1   19.03    0.60
  11   9   1   18.04    0.58
  11   9   1   18.91    0.60
  11  -9  -1   19.12    0.59
  11  -9  -1   19.48    0.59
  11   9   1   19.53    0.65
  11   9   1   18.50    0.60
  11   9   1   18.70    0.59
  11  -9  -1   19.12    0.58
  11  -9  -1   18.67    0.76
  11  -9  -1   19.59    0.60
  11  -9  -1   18.94    0.59
  11   9  -2   14.49    0.48
  11   9  -2   14.68    0.46
  11   9  -2   14.51    0.51
  11  -9   2   14.12    0.45
  11   9  -2   14.48    0.47
  11  -9   2   14.18    0.47
 -11   9   2   13.85    0.47
  11   9   2   14.09    0.51
  11   9   2   14.89    0.48
  11  -9  -2   15.75    0.49
  11  -9  -2   15.30    0.47
  11   9   2   14.79    0.53
  11  -9  -2   15.13    0.47
  11   9   2   13.88    0.48
  11  -9  -2   15.10    0.48
  11   9   2   14.47    0.48
  11   9  -3    0.15    0.05
  11  -9   3    0.15    0.06
  11   9  -3    0.15    0.06
  11  -9   3    0.23    0.05
  11   9  -3    0.16    0.04
 -11   9   3    0.13    0.05
 -11  -9   3    0.11    0.05
  11   9   3    0.22    0.06
  11   9   3    0.20    0.07
  11  -9  -3    0.19    0.05
  11  -9  -3    0.14    0.04
  11   9   3    0.22    0.06
  11   9   3    0.15    0.05
  11   9   3    0.25    0.05
  11  -9  -3    0.11    0.06
  11   9   3    0.19    0.07
 -11   9   4    0.08    0.05
  11   9  -4    0.06    0.04
  11  -9   4    0.18    0.05
 -11  -9   4    0.06    0.04
  11   9   4    0.08    0.05
  11  -9  -4    0.08    0.04
  11   9   4    0.17    0.05
  11   9   4   -0.01    0.05
  11   9   4    0.04    0.05
 -11   9   5    1.08    0.07
  11  -9   5    0.96    0.07
  11   9   5    1.16    0.11
 -11  -9   5    1.23    0.08
  11   9   5    1.32    0.09
  12   9   0    1.38    0.10
  12  -9   0    1.51    0.09
  12   9   0    1.53    0.13
  12  -9   0    1.66    0.10
  12   9   0    1.45    0.09
  12   9   0    1.57    0.10
  12  -9   0    1.63    0.10
  12   9   0    1.36    0.09
  12  -9   0    1.59    0.21
  12  -9   0    1.48    0.09
  12  -9   0    1.48    0.09
  12  -9   0    1.63    0.10
  12   9  -1    2.39    0.12
  12  -9   1    2.42    0.13
  12   9  -1    2.46    0.13
  12   9  -1    2.53    0.17
  12  -9   1    2.45    0.12
  12  -9   1    2.24    0.12
  12  -9   1    2.49    0.34
  12   9  -1    2.59    0.12
  12   9  -1    2.57    0.13
  12   9  -1    2.57    0.13
  12   9   1    2.51    0.17
  12  -9  -1    2.47    0.13
  12  -9  -1    2.41    0.13
  12   9   1    2.55    0.13
  12  -9  -1    2.59    0.12
  12   9   1    2.49    0.13
  12   9   1    2.44    0.13
  12  -9  -1    2.48    0.13
  12  -9  -1    2.52    0.12
  12  -9  -1    2.63    0.13
  12   9   1    2.37    0.13
 -12   9   2    5.99    0.24
  12  -9   2    6.09    0.23
  12   9  -2    6.32    0.23
  12   9  -2    6.30    0.23
  12   9  -2    6.18    0.28
  12   9  -2    6.42    0.24
  12   9  -2    6.16    0.24
  12  -9   2    6.16    0.24
  12  -9  -2    6.45    0.23
  12   9   2    6.30    0.24
  12  -9  -2    6.04    0.23
  12   9   2    6.26    0.24
  12   9   2    6.07    0.28
  12   9   2    5.96    0.24
  12  -9  -2    6.44    0.24
  12  -9  -2    6.34    0.23
  12  -9  -2    6.41    0.23
  12  -9   3    0.71    0.08
  12   9  -3    0.80    0.08
  12   9  -3    0.91    0.08
 -12   9   3    0.80    0.08
  12   9  -3    0.87    0.08
  12   9   3    0.95    0.09
 -12  -9   3    0.78    0.08
  12  -9  -3    0.76    0.08
  12  -9  -3    0.73    0.07
  12  -9  -3    0.71    0.08
  12   9   3    0.80    0.10
  12   9   3    0.98    0.09
  12   9   3    0.80    0.09
  12  -9   4    0.63    0.07
  12   9  -4    0.68    0.07
 -12   9   4    0.61    0.07
  12   9  -4    0.62    0.06
  12  -9  -4    0.70    0.06
  12   9   4    0.75    0.10
  12   9   4    0.78    0.08
  12   9   4    0.60    0.06
  12  -9  -4    0.60    0.07
 -12  -9   4    0.73    0.07
 -12  -9   5    1.17    0.08
  12   9   5    1.22    0.10
  12  -9  -5    1.05    0.07
  13  -9   0    0.69    0.07
  13  -9   0    0.65    0.07
  13  -9   0    0.54    0.06
  13   9   0    0.74    0.07
  13   9   0    0.60    0.07
  13  -9   0    0.69    0.06
  13   9   0    0.77    0.11
  13  -9   0    0.56    0.06
  13   9   0    0.61    0.07
  13  -9   0    0.59    0.06
  13   9   0    0.60    0.07
  13   9  -1    1.62    0.10
  13  -9   1    1.42    0.09
  13  -9   1    1.59    0.10
  13   9  -1    1.68    0.10
  13  -9   1    1.62    0.10
  13   9  -1    1.73    0.10
  13   9  -1    1.61    0.13
  13   9  -1    1.75    0.10
  13   9  -1    1.50    0.10
  13  -9  -1    1.63    0.09
  13   9   1    1.41    0.14
  13  -9  -1    1.74    0.10
  13  -9  -1    1.75    0.10
  13   9   1    1.53    0.10
  13  -9  -1    1.63    0.11
  13  -9  -1    1.77    0.10
  13   9   1    1.50    0.10
  13  -9  -1    1.67    0.10
  13   9  -2    5.13    0.20
  13  -9   2    5.12    0.19
  13  -9   2    4.79    0.20
  13   9  -2    5.00    0.19
  13   9  -2    4.86    0.20
  13   9  -2    5.26    0.20
 -13   9   2    4.87    0.20
  13  -9  -2    5.32    0.21
  13  -9  -2    5.48    0.20
  13  -9  -2    5.32    0.20
  13  -9  -2    4.80    0.19
  13  -9  -2    5.25    0.20
  13   9   2    5.10    0.21
  13   9   2    5.21    0.20
  13  -9  -2    5.43    0.20
  13   9  -3    2.45    0.12
  13   9  -3    2.41    0.12
 -13   9   3    2.46    0.13
  13   9  -3    2.32    0.12
  13  -9   3    2.31    0.12
  13  -9  -3    2.21    0.12
  13   9   3    2.45    0.12
  13  -9  -3    2.27    0.12
  13   9   3    2.31    0.13
  13  -9  -3    2.30    0.11
  13  -9  -3    2.60    0.12
 -13   9   4    1.03    0.07
  13  -9   4    0.86    0.07
  13   9  -4    0.78    0.06
  13   9  -4    0.97    0.07
  13  -9  -4    1.04    0.06
  13  -9  -4    0.94    0.07
  13  -9  -4    0.92    0.07
  13   9   4    0.93    0.08
  13   9   4    0.92    0.07
 -13  -9   4    0.96    0.07
  14  -9   0    1.54    0.09
  14   9   0    1.51    0.09
  14  -9   0    1.52    0.09
  14  -9   0    1.65    0.10
  14   9   0    1.45    0.09
  14  -9   0    1.63    0.09
  14  -9   0    1.39    0.09
  14   9   0    1.42    0.09
  14  -9   1    0.64    0.06
  14   9  -1    0.70    0.07
  14  -9   1    0.69    0.07
  14  -9   1    0.80    0.07
  14   9  -1    0.77    0.07
  14   9  -1    0.73    0.07
  14   9  -1    0.75    0.08
  14   9  -1    0.74    0.07
  14  -9  -1    0.84    0.08
  14   9   1    0.68    0.07
  14  -9  -1    0.71    0.07
  14  -9  -1    0.76    0.07
  14  -9  -1    0.69    0.07
  14  -9  -1    0.77    0.07
  14  -9  -1    0.82    0.07
  14   9  -2    0.78    0.07
  14  -9   2    0.66    0.07
  14  -9   2    0.67    0.07
  14   9  -2    0.66    0.06
 -14   9   2    0.68    0.07
  14   9  -2    0.69    0.07
  14  -9  -2    0.66    0.06
  14   9   2    0.78    0.07
  14  -9  -2    0.69    0.07
  14  -9  -2    0.79    0.07
  14  -9  -2    0.68    0.06
  14  -9  -2    0.58    0.06
  14  -9  -2    0.72    0.07
  14  -9  -2    0.76    0.07
 -14  -9   2    0.73    0.07
  14   9  -3    1.89    0.10
  14   9  -3    1.78    0.09
  14  -9   3    1.77    0.10
 -14   9   3    1.89    0.10
  14  -9  -3    1.85    0.09
  14   9   3    1.96    0.10
  14   9   3    1.89    0.10
  14  -9  -3    1.87    0.10
  14  -9  -3    1.59    0.08
  14  -9  -3    1.78    0.09
  14  -9  -4    0.07    0.03
  15  -9   0    0.11    0.03
  15  -9   0    0.12    0.03
  15  -9   0    0.25    0.05
  15  -9   0    0.19    0.04
  15   9   0    0.23    0.04
  15  -9   1    0.43    0.05
  15   9  -1    0.38    0.05
  15   9  -1    0.45    0.05
  15   9  -1    0.42    0.05
  15  -9   1    0.62    0.06
  15  -9   1    0.44    0.05
  15   9  -1    0.48    0.05
  15  -9  -1    0.54    0.05
  15   9   1    0.40    0.05
  15  -9  -1    0.47    0.05
  15  -9  -1    0.48    0.05
  15  -9  -1    0.53    0.06
  15  -9  -1    0.58    0.06
  15  -9  -1    0.44    0.05
  15  -9   2    3.65    0.14
  15   9  -2    3.84    0.15
  15   9  -2    3.95    0.15
 -15   9   2    3.76    0.15
  15  -9   2    3.77    0.15
  15   9  -2    3.97    0.15
  15  -9  -2    3.98    0.15
  15  -9  -2    3.61    0.14
  15  -9  -2    3.69    0.14
  15  -9  -2    3.74    0.14
 -15  -9   2    3.56    0.15
  15  -9  -2    4.00    0.15
  15  -9  -2    3.81    0.15
  15   9   2    4.07    0.15
  15   9  -3    0.15    0.03
  15   9  -3    0.12    0.03
  15  -9  -3    0.16    0.03
  15  -9  -3    0.18    0.04
  15  -9  -3    0.12    0.03
  16  -9   0    0.05    0.03
  16  -9   0    0.02    0.03
  16  -9   0    0.05    0.03
  16   9   0    0.02    0.03
  16   9  -1    0.32    0.04
  16  -9   1    0.38    0.04
  16   9  -1    0.33    0.04
  16   9  -1    0.32    0.04
  16  -9   1    0.36    0.04
  16  -9  -1    0.47    0.05
  16   9   1    0.45    0.05
 -16  -9   1    0.33    0.05
  16  -9  -1    0.30    0.03
  16  -9  -1    0.29    0.04
  16  -9  -1    0.35    0.04
  16  -9  -1    0.42    0.04
  16   9  -2    2.11    0.09
  16  -9  -2    2.11    0.09
   0 -10   0   30.97    1.15
   0 -10   1  247.26    7.15
   0 -10   1  239.17    6.92
   0  10   1  246.55    6.91
   0 -10  -1  239.45    7.14
   0  10   2  144.12    4.34
   0 -10   2  158.33    4.41
   0  10   2  153.98    4.40
   0 -10  -2  154.31    4.62
   0  10   3   15.91    0.52
   0  10   3   16.69    0.55
   0 -10   3   15.95    0.52
   0 -10   3   16.99    0.62
   0 -10   3   17.05    0.59
   0  10   3   17.26    0.61
   0  10   4    2.21    0.20
   0 -10   4    1.82    0.19
   0  10   4    1.75    0.10
   0 -10   4    2.13    0.18
   0 -10   5   17.57    0.71
   0  10   5   18.01    0.70
   0  10   5   16.62    0.56
   0  10   5   19.02    0.60
   0 -10   5   18.08    0.54
   0  10   5   17.99    0.55
   0  10   5   17.68    0.56
   0  10   5   18.28    0.55
   0  10   5   17.36    0.54
   0  10   5   16.87    0.55
   0 -10   5   17.67    0.55
   0 -10   5   17.24    0.67
   0  10   5   17.23    0.56
   0 -10   5   17.49    0.57
   0 -10   5   16.80    0.55
   0  10   5   16.87    0.60
   0 -10   5   16.89    0.58
   0  10   5   18.47    0.57
   0 -10   6    0.27    0.06
   0 -10   6    0.26    0.07
   0  10   6    0.23    0.06
   0  10   6    0.18    0.05
   0  10   6    0.19    0.07
   0 -10   6    0.24    0.07
   0  10   6    0.25    0.06
   0  10   6    0.29    0.06
   0 -10   6    0.25    0.05
   0  10   6    0.16    0.06
   0  10   6    0.26    0.06
   0  10   6    0.25    0.08
   0 -10   6    0.22    0.06
   0  10   6    0.18    0.06
   0 -10   7    0.12    0.05
   0 -10   7    0.13    0.04
   0  10   7    0.06    0.04
   0  10   7    0.07    0.03
   0  10   7    0.07    0.05
   0  10   7    0.10    0.04
   0  10   7    0.11    0.04
   0  10   7    0.07    0.04
   0 -10   7    0.08    0.04
   0  10   7    0.11    0.04
  -1 -10   0    9.89    0.51
   1 -10   0    9.97    0.53
  -1  10   1  307.56    8.80
  -1 -10  -1  312.96    9.04
   1 -10   1  305.26    8.82
   1 -10   1  316.36    9.06
  -1 -10   1  316.13    8.89
   1  10   1  296.57    8.64
  -1 -10   1  294.08    8.65
   1 -10  -1  312.33    8.90
   1 -10   2   24.07    0.80
  -1 -10  -2   24.01    0.97
  -1  10   2   24.87    0.78
  -1  10   2   23.54    0.73
  -1 -10   2   25.29    0.81
   1  10   2   23.34    0.74
   1 -10  -2   25.02    0.99
   1  10   2   24.37    0.79
  -1  10   3    3.94    0.19
  -1  10   3    3.68    0.17
   1 -10   3    4.18    0.24
  -1  10   3    4.30    0.23
   1 -10   3    4.67    0.23
   1 -10   3    3.83    0.16
   1  10   3    3.67    0.15
  -1 -10   3    3.93    0.21
  -1 -10   3    3.74    0.17
   1  10   3    4.01    0.18
  -1 -10   3    3.51    0.23
   1  10   3    4.26    0.23
  -1  10   4    8.47    0.40
   1 -10   4    8.60    0.42
   1 -10   4    9.07    0.39
  -1  10   4    8.82    0.31
   1  10   4    9.06    0.35
  -1 -10   4    8.55    0.31
   1  10   4    8.84    0.41
  -1 -10   4    8.55    0.42
  -1 -10   4    8.50    0.39
  -1  10   5    6.44    0.26
  -1  10   5    6.80    0.25
  -1  10   5    6.94    0.26
   1 -10   5    6.85    0.29
  -1  10   5    6.85    0.27
   1 -10   5    6.22    0.34
   1 -10   5    6.87    0.25
   1 -10   5    6.83    0.27
  -1  10   5    7.06    0.25
   1 -10   5    6.94    0.24
  -1  10   5    6.67    0.26
   1 -10   5    5.93    0.37
  -1  10   5    6.55    0.37
  -1  10   5    7.26    0.29
  -1  10   5    6.56    0.29
   1 -10   5    6.96    0.27
   1  10   5    6.48    0.27
   1  10   5    6.35    0.25
  -1 -10   5    6.88    0.26
  -1 -10   5    7.09    0.36
   1  10   5    5.89    0.29
  -1 -10   5    6.73    0.25
   1  10   5    6.75    0.25
   1  10   5    6.97    0.26
  -1 -10   5    6.37    0.38
   1  10   5    6.39    0.25
  -1 -10   5    7.08    0.28
   1  10   5    6.49    0.26
   1  10   5    7.15    0.29
   1  10   5    6.84    0.25
   1  10   5    7.10    0.38
   1  10   5    6.57    0.26
  -1 -10   5    6.69    0.25
  -1 -10   5    6.72    0.26
   1 -10   6    0.40    0.08
   1 -10   6    0.58    0.08
  -1  10   6    0.32    0.07
  -1  10   6    0.40    0.07
  -1  10   6    0.43    0.07
   1 -10   6    0.46    0.07
   1 -10   6    0.51    0.08
  -1  10   6    0.42    0.06
  -1  10   6    0.48    0.08
  -1  10   6    0.33    0.07
  -1  10   6    0.41    0.07
  -1  10   6    0.40    0.05
   1 -10   6    0.50    0.06
  -1  10   6    0.33    0.06
  -1  10   6    0.50    0.09
   1  10   6    0.44    0.09
   1  10   6    0.45    0.09
   1  10   6    0.47    0.06
   1  10   6    0.33    0.06
   1  10   6    0.44    0.07
   1  10   6    0.46    0.06
   1  10   6    0.41    0.07
   1  10   6    0.38    0.07
   1  10   6    0.39    0.07
  -1 -10   6    0.44    0.08
  -1 -10   6    0.55    0.08
  -1 -10   6    0.41    0.06
  -1 -10   6    0.39    0.07
  -1  10   7    0.47    0.06
  -1  10   7    0.44    0.07
  -1  10   7    0.42    0.06
   1 -10   7    0.40    0.06
  -1  10   7    0.51    0.05
  -1  10   7    0.45    0.05
   1 -10   7    0.45    0.06
  -1  10   7    0.48    0.05
   1  10   7    0.39    0.05
   1  10   7    0.39    0.05
   1  10   7    0.41    0.06
  -1 -10   7    0.45    0.06
  -1 -10   7    0.42    0.05
   1  10   7    0.49    0.06
  -1 -10   7    0.39    0.05
  -1 -10   7    0.45    0.05
   1  10   7    0.37    0.05
   1  10   7    0.48    0.07
   1  10   7    0.46    0.05
   2 -10   0  115.00    3.46
   2 -10   0  106.23    3.19
   2 -10   1   29.73    1.14
   2 -10   1   28.94    0.92
  -2  10   1   29.50    0.91
  -2 -10   1   31.19    0.91
   2 -10  -1   26.83    0.90
   2 -10  -1   29.67    1.13
   2  10   1   28.93    0.90
   2 -10   2   64.39    1.91
  -2  10   2   62.81    1.88
  -2 -10  -2   62.57    2.11
   2 -10  -2   62.50    2.11
   2  10   2   62.67    1.87
  -2 -10   2   65.74    1.89
   2  10   2   59.74    1.82
  -2  10   3    9.61    0.40
   2 -10   3    9.86    0.39
  -2  10   3    9.46    0.33
   2 -10   3   10.03    0.42
   2  10   3    9.79    0.41
  -2 -10   3    9.63    0.42
  -2 -10   3    9.33    0.34
   2  10   3    9.86    0.35
  -2 -10   3    9.50    0.39
  -2  10   4    1.08    0.16
   2 -10   4    1.01    0.14
   2 -10   4    1.13    0.17
  -2  10   4    0.95    0.09
   2  10   4    1.22    0.12
  -2 -10   4    1.16    0.17
  -2 -10   4    1.17    0.10
   2  10   4    1.34    0.18
  -2 -10   4    1.23    0.15
   2 -10   5    2.96    0.15
   2 -10   5    2.96    0.15
  -2  10   5    2.77    0.14
   2 -10   5    2.75    0.13
  -2  10   5    2.82    0.24
  -2  10   5    2.87    0.14
  -2  10   5    2.28    0.15
  -2  10   5    2.49    0.18
  -2  10   5    3.02    0.17
  -2  10   5    3.09    0.16
   2 -10   5    2.64    0.17
   2 -10   5    3.09    0.16
  -2  10   5    2.97    0.15
   2  10   5    2.70    0.16
  -2 -10   5    2.78    0.26
  -2 -10   5    2.87    0.14
   2  10   5    2.90    0.14
  -2 -10   5    3.02    0.15
   2  10   5    2.82    0.15
  -2 -10   5    2.74    0.14
   2  10   5    2.53    0.20
   2  10   5    2.35    0.18
   2  10   5    2.75    0.16
  -2 -10   5    2.75    0.15
   2  10   5    3.12    0.17
  -2 -10   5    2.97    0.16
   2  10   5    2.63    0.15
   2  10   5    2.97    0.14
   2  10   5    2.68    0.24
   2  10   5    2.71    0.15
   2 -10   6    0.49    0.07
  -2  10   6    0.47    0.09
  -2  10   6    0.31    0.07
  -2  10   6    0.47    0.08
  -2  10   6    0.34    0.05
  -2  10   6    0.48    0.08
  -2  10   6    0.48    0.07
   2 -10   6    0.50    0.06
  -2  10   6    0.40    0.07
  -2  10   6    0.41    0.06
   2 -10   6    0.38    0.08
   2  10   6    0.45    0.07
  -2 -10   6    0.43    0.07
   2  10   6    0.43    0.06
  -2 -10   6    0.49    0.08
  -2 -10   6    0.41    0.06
  -2 -10   6    0.42    0.07
   2  10   6    0.45    0.07
   2  10   6    0.38    0.07
   2  10   6    0.46    0.07
   2  10   6    0.44    0.08
   2  10   6    0.40    0.08
   2  10   6    0.35    0.08
  -2 -10   6    0.41    0.07
  -2 -10   6    0.59    0.08
  -2  10   7    0.12    0.04
  -2  10   7    0.07    0.03
  -2  10   7    0.11    0.04
  -2  10   7    0.14    0.05
  -2  10   7    0.13    0.04
  -2  10   7    0.03    0.04
   2 -10   7    0.11    0.04
   2 -10   7    0.11    0.04
  -2 -10   7    0.17    0.04
   2  10   7    0.09    0.04
  -2 -10   7    0.09    0.03
  -2 -10   7    0.15    0.04
   2  10   7    0.12    0.05
   2  10   7    0.11    0.04
  -2 -10   7    0.13    0.04
   2  10   7    0.15    0.04
   2  10   7    0.07    0.03
   2  10   7    0.11    0.04
   3 -10   0  146.38    4.31
   3 -10   0  153.56    4.61
  -3  10   1    0.86    0.09
   3 -10   1    1.06    0.21
   3 -10   1    1.05    0.11
   3 -10  -1    1.10    0.22
   3 -10  -1    0.95    0.10
  -3 -10   1    0.95    0.10
   3  10   1    0.85    0.09
  -3  10   2   13.12    0.46
   3 -10   2   12.34    0.48
  -3  10   2   12.31    0.41
  -3 -10   2   12.35    0.42
   3  10   2   12.66    0.42
  -3 -10   2   13.08    0.48
   3  10   2   12.48    0.46
   3 -10  -2   13.07    0.68
  -3  10   3    4.48    0.19
  -3  10   3    4.64    0.25
   3 -10   3    4.44    0.26
   3  10   3    4.87    0.21
  -3 -10   3    4.80    0.21
   3  10   3    4.83    0.26
   3 -10   4    0.45    0.12
  -3  10   4    0.61    0.13
   3 -10   4    0.55    0.11
  -3  10   4    0.62    0.08
  -3 -10   4    0.81    0.16
  -3 -10   4    0.49    0.08
   3  10   4    0.68    0.10
   3  10   4    0.66    0.14
  -3  10   5    1.46    0.21
  -3  10   5    1.31    0.10
  -3  10   5    1.39    0.11
   3 -10   5    1.28    0.12
  -3  10   5    1.32    0.11
   3 -10   5    1.23    0.12
  -3  10   5    1.08    0.13
   3 -10   5    1.19    0.10
   3 -10   5    1.30    0.12
   3 -10   5    1.32    0.11
  -3  10   5    1.23    0.11
  -3  10   5    1.19    0.10
  -3  10   5    1.01    0.10
  -3  10   5    0.97    0.10
  -3 -10   5    1.26    0.12
   3  10   5    1.25    0.12
  -3 -10   5    1.25    0.20
  -3 -10   5    1.33    0.10
  -3 -10   5    1.11    0.11
  -3 -10   5    1.21    0.10
   3  10   5    1.38    0.10
   3  10   5    1.16    0.13
   3  10   5    1.26    0.10
   3  10   5    1.53    0.21
   3  10   5    1.35    0.11
   3  10   5    1.36    0.11
  -3 -10   5    1.18    0.10
  -3 -10   5    1.35    0.12
   3  10   5    1.32    0.12
   3  10   5    1.19    0.11
  -3  10   6    2.87    0.14
  -3  10   6    2.87    0.13
  -3  10   6    2.89    0.14
   3 -10   6    2.74    0.16
  -3  10   6    2.54    0.15
   3 -10   6    2.93    0.15
  -3  10   6    2.93    0.15
  -3  10   6    2.81    0.15
  -3  10   6    2.93    0.17
  -3  10   6    2.74    0.14
  -3 -10   6    2.84    0.14
   3  10   6    2.91    0.15
  -3 -10   6    2.91    0.15
   3  10   6    2.90    0.15
   3  10   6    2.86    0.14
  -3 -10   6    3.08    0.15
   3  10   6    2.78    0.17
   3  10   6    2.94    0.13
   3  10   6    3.20    0.15
   3  10   6    2.78    0.16
  -3 -10   6    2.97    0.15
  -3 -10   6    2.60    0.15
  -3 -10   6    3.08    0.14
  -3  10   7    0.08    0.03
  -3  10   7    0.13    0.04
   3 -10   7    0.08    0.04
   3 -10   7    0.11    0.04
  -3  10   7    0.11    0.03
  -3  10   7    0.15    0.05
   3  10   7    0.13    0.04
   3  10   7    0.11    0.04
  -3 -10   7    0.15    0.04
  -3 -10   7    0.09    0.04
   3  10   7    0.14    0.04
   3  10   7    0.04    0.04
   3  10   7    0.08    0.05
  -3 -10   7    0.12    0.04
   4 -10   0   12.19    0.66
   4 -10   0   11.96    0.45
   4 -10   1    7.11    0.31
   4 -10   1    6.56    0.47
   4  10   1    6.86    0.24
   4 -10  -1    6.37    0.46
  -4 -10   1    6.28    0.27
   4 -10  -1    6.55    0.29
   4  10   1    6.63    0.27
  -4  10   2   44.16    1.32
  -4  10   2   43.27    1.36
   4 -10   2   46.49    1.40
   4 -10  -2   44.39    1.38
   4 -10  -2   43.86    1.67
  -4 -10   2   42.84    1.33
   4  10   2   45.81    1.38
  -4 -10   2   46.64    1.40
   4  10   2   44.96    1.33
   4 -10   3    5.33    0.29
  -4  10   3    5.48    0.22
  -4  10   3    5.18    0.27
   4  10   3    6.13    0.25
  -4 -10   3    5.72    0.31
   4  10   3    5.62    0.29
  -4 -10   3    5.56    0.24
   4 -10   4    6.23    0.35
  -4  10   4    7.17    0.28
  -4  10   4    7.01    0.35
  -4 -10   4    6.40    0.38
   4  10   4    6.77    0.36
   4  10   4    6.82    0.29
  -4 -10   4    7.24    0.29
  -4  10   5    2.31    0.14
   4 -10   5    2.44    0.14
   4 -10   5    2.59    0.13
  -4  10   5    2.55    0.14
  -4  10   5    2.56    0.15
   4 -10   5    2.40    0.16
   4 -10   5    2.55    0.15
  -4  10   5    2.36    0.16
  -4  10   5    2.46    0.13
  -4  10   5    2.74    0.15
   4  10   5    2.59    0.14
  -4 -10   5    2.86    0.14
  -4 -10   5    2.48    0.13
   4  10   5    2.47    0.14
  -4 -10   5    2.71    0.16
   4  10   5    2.67    0.15
   4  10   5    2.47    0.17
   4  10   5    2.66    0.16
  -4 -10   5    2.48    0.15
  -4 -10   5    2.42    0.25
   4  10   5    2.54    0.14
   4  10   5    2.85    0.18
  -4 -10   5    2.71    0.17
   4  10   5    2.78    0.15
   4  10   5    2.82    0.13
  -4 -10   5    2.78    0.15
  -4 -10   5    2.71    0.14
  -4  10   6    2.62    0.14
  -4  10   6    2.71    0.13
   4 -10   6    2.61    0.14
  -4  10   6    2.55    0.13
  -4  10   6    2.34    0.14
  -4  10   6    2.29    0.13
  -4  10   6    2.56    0.16
   4 -10   6    2.52    0.15
  -4  10   6    2.40    0.13
  -4 -10   6    2.60    0.14
  -4 -10   6    2.82    0.15
  -4 -10   6    2.42    0.14
   4  10   6    2.64    0.14
  -4 -10   6    2.82    0.14
   4  10   6    2.40    0.14
   4  10   6    2.65    0.17
  -4 -10   6    2.50    0.14
   4  10   6    2.39    0.13
   4  10   6    2.56    0.12
   4  10   6    2.60    0.14
   4  10   6    2.36    0.15
  -4 -10   6    2.79    0.13
  -4  10   7    0.16    0.06
  -4  10   7    0.31    0.08
   4 -10   7    0.18    0.05
  -4  10   7    0.13    0.04
   4  10   7    0.24    0.04
   4  10   7    0.24    0.04
  -4 -10   7    0.27    0.04
   5  10   0   13.87    0.45
   5 -10   0   14.21    0.76
   5 -10   0   14.07    0.52
   5 -10   1   31.57    1.29
   5 -10   1   32.52    1.01
   5  10  -1   28.34    0.91
  -5 -10   1   29.92    0.97
   5 -10  -1   30.83    1.29
   5 -10  -1   32.35    1.00
   5  10   1   31.39    0.93
   5  10   1   29.60    0.96
  -5  10   2    9.28    0.34
   5 -10   2   10.41    0.42
   5 -10  -2   10.62    0.43
  -5 -10   2   11.02    0.43
  -5 -10   2    9.24    0.36
   5 -10  -2   10.23    0.64
   5  10   2    9.79    0.40
   5  10   2   10.62    0.36
  -5  10   3    1.23    0.10
   5 -10   3    1.34    0.16
  -5 -10   3    1.20    0.12
   5  10   3    1.46    0.15
  -5 -10   3    1.30    0.18
   5  10   3    1.45    0.12
  -5  10   4   34.12    1.03
   5 -10   4   33.35    1.00
   5 -10   4   31.70    1.10
  -5  10   4   34.00    1.01
   5  10   4   33.36    1.01
   5  10   4   32.33    1.01
  -5 -10   4   34.65    1.18
  -5 -10   4   34.12    1.06
  -5 -10   4   34.74    1.08
   5  10   4   34.24    1.06
  -5 -10   4   33.40    1.00
   5  10   4   32.16    1.17
  -5 -10   4   35.03    1.01
   5  10   4   33.79    1.02
  -5  10   5    1.13    0.10
  -5  10   5    1.00    0.11
  -5  10   5    1.15    0.10
  -5  10   5    1.25    0.16
   5 -10   5    1.05    0.10
   5 -10   5    1.09    0.11
  -5  10   5    1.12    0.11
   5  10   5    1.17    0.10
  -5 -10   5    1.19    0.10
   5  10   5    1.11    0.13
   5  10   5    1.15    0.10
   5  10   5    1.29    0.11
   5  10   5    1.11    0.09
   5  10   5    1.13    0.11
  -5 -10   5    1.21    0.13
  -5 -10   5    1.21    0.10
   5  10   5    1.07    0.10
   5  10   5    1.16    0.13
  -5 -10   5    1.23    0.11
  -5 -10   5    0.97    0.11
  -5 -10   5    1.21    0.10
  -5  10   6    0.78    0.08
   5 -10   6    0.82    0.10
  -5  10   6    0.93    0.09
  -5  10   6    0.81    0.08
  -5  10   6    0.83    0.11
   5 -10   6    0.81    0.09
  -5  10   6    0.82    0.09
   5  10   6    0.82    0.09
  -5 -10   6    0.85    0.08
   5  10   6    0.92    0.10
  -5 -10   6    0.86    0.10
   5  10   6    0.71    0.09
   5  10   6    0.62    0.09
   5  10   6    0.97    0.10
  -5 -10   6    0.78    0.08
  -5 -10   6    0.89    0.09
  -5 -10   6    0.81    0.08
  -5 -10   6    0.83    0.08
   6  10   0    1.41    0.09
   6 -10   0    1.46    0.30
   6 -10   0    1.53    0.15
   6  10  -1   19.05    0.62
   6 -10   1   19.98    1.00
   6 -10   1   20.62    0.71
   6 -10  -1   18.79    0.96
   6 -10  -1   19.60    0.68
   6  10   1   18.47    0.60
   6 -10   2   11.07    0.46
  -6  10   2   10.39    0.37
  -6 -10   2   11.07    0.39
   6 -10  -2   11.31    0.46
  -6 -10   2   11.17    0.45
   6 -10  -2    9.49    0.71
   6  10   2   11.33    0.39
   6 -10   3   20.94    0.77
  -6  10   3   21.14    0.68
  -6 -10   3   23.07    0.74
   6  10   3   22.40    0.74
  -6 -10   3   22.55    0.83
   6 -10   4    4.03    0.19
  -6  10   4    4.10    0.18
   6  10  -4    3.65    0.16
  -6  10   4    4.06    0.20
  -6  10   4    3.51    0.17
   6 -10   4    3.93    0.17
  -6  10   4    3.72    0.17
  -6 -10   4    3.69    0.17
   6  10   4    3.81    0.17
  -6 -10   4    3.90    0.17
  -6 -10   4    3.71    0.16
   6  10   4    3.73    0.20
  -6 -10   4    3.62    0.29
   6  10   4    4.10    0.21
   6  10   4    3.86    0.17
   6  10   4    3.72    0.17
  -6 -10   4    3.92    0.22
   6  10   4    3.75    0.16
   6  10   4    3.66    0.17
  -6 -10   4    3.65    0.19
  -6 -10   4    3.63    0.18
   6 -10   5    0.91    0.10
  -6  10   5    0.86    0.09
   6 -10   5    0.86    0.09
  -6  10   5    0.67    0.08
  -6  10   5    0.73    0.09
  -6  10   5    0.75    0.10
   6  10   5    0.86    0.12
   6  10   5    0.85    0.11
   6  10   5    0.83    0.10
   6  10   5    0.83    0.09
  -6 -10   5    0.86    0.10
  -6 -10   5    0.84    0.09
  -6 -10   5    0.80    0.08
   6  10   5    0.75    0.08
  -6 -10   5    0.87    0.09
   6  10   5    0.97    0.10
   6  10   5    0.77    0.08
   6  10   5    0.91    0.10
  -6 -10   5    0.84    0.12
  -6  10   6    0.01    0.04
   6 -10   6    0.07    0.05
  -6  10   6   -0.01    0.04
  -6  10   6    0.10    0.06
  -6  10   6    0.09    0.04
   6 -10   6    0.04    0.05
  -6 -10   6    0.05    0.05
   6  10   6   -0.02    0.04
   6  10   6    0.04    0.05
   6  10   6    0.12    0.05
  -6 -10   6    0.04    0.04
   6  10   6    0.11    0.06
  -6 -10   6    0.07    0.05
   6  10   6    0.09    0.05
  -6 -10   6   -0.02    0.05
   7 -10   0    4.35    0.45
   7  10   0    4.32    0.19
   7 -10   0    4.81    0.27
   7 -10   1    6.79    0.56
   7 -10   1    6.95    0.34
   7  10  -1    6.69    0.26
   7 -10  -1    6.46    0.56
   7 -10  -1    7.48    0.35
   7  10   1    7.22    0.28
   7 -10   2    4.44    0.27
   7  10  -2    4.18    0.19
   7  10   2    4.24    0.20
   7 -10  -2    4.36    0.27
  -7  10   3    6.10    0.26
   7 -10   3    6.46    0.35
   7  10   3    6.81    0.28
  -7 -10   3    6.18    0.35
  -7 -10   3    6.74    0.29
  -7  10   4    4.04    0.19
  -7  10   4    4.49    0.20
  -7  10   4    4.08    0.18
  -7  10   4    4.44    0.22
   7 -10   4    4.50    0.21
   7 -10   4    4.49    0.19
   7  10   4    4.01    0.17
  -7 -10   4    4.30    0.18
   7  10   4    4.64    0.23
  -7 -10   4    4.01    0.20
   7  10   4    4.63    0.19
   7  10   4    4.08    0.18
   7  10   4    4.20    0.18
  -7 -10   4    4.21    0.23
  -7 -10   4    4.13    0.18
   7  10   4    4.16    0.19
  -7 -10   4    3.63    0.29
   7  10   4    4.40    0.18
   7  10   4    4.14    0.21
  -7 -10   4    3.94    0.17
   7 -10   5    0.65    0.08
  -7  10   5    0.52    0.09
   7 -10   5    0.54    0.08
  -7  10   5    0.47    0.07
  -7  10   5    0.61    0.08
  -7  10   5    0.45    0.06
  -7 -10   5    0.56    0.08
  -7 -10   5    0.66    0.07
   7  10   5    0.59    0.08
   7  10   5    0.63    0.08
   7  10   5    0.52    0.09
   7  10   5    0.60    0.07
  -7 -10   5    0.57    0.07
  -7 -10   5    0.58    0.10
   7  10   5    0.49    0.07
   7  10   5    0.45    0.14
  -7 -10   5    0.45    0.07
   7 -10   6    1.09    0.09
  -7  10   6    1.07    0.09
  -7  10   6    1.14    0.11
  -7  10   6    1.16    0.08
  -7  10   6    1.18    0.08
   7 -10   6    1.12    0.10
   7  10   6    1.28    0.10
  -7 -10   6    1.08    0.08
  -7 -10   6    1.16    0.08
   7  10   6    1.14    0.11
  -7 -10   6    1.10    0.09
  -7 -10   6    1.20    0.09
   7  10   6    1.12    0.09
   7  10   6    1.11    0.10
   8 -10   0    0.07    0.07
   8  10   0    0.04    0.04
   8 -10   1   14.28    0.57
   8  10  -1   13.24    0.46
   8  10   1   14.48    0.48
   8 -10  -1   13.42    0.57
   8  10  -2   12.24    0.43
   8 -10   2   11.89    0.52
   8  10   2   12.48    0.44
   8 -10  -2   12.67    0.53
   8 -10  -2   10.77    0.47
   8  10  -3    5.39    0.22
   8 -10   3    5.05    0.21
   8 -10   3    5.42    0.20
   8  10  -3    5.32    0.20
  -8  10   3    5.15    0.21
  -8  10   3    5.02    0.24
   8  10   3    5.33    0.25
   8  10   3    5.32    0.21
   8  10   3    5.11    0.20
   8  10   3    5.11    0.22
   8  10   3    4.84    0.21
  -8 -10   3    4.73    0.31
   8  10   3    4.82    0.20
  -8 -10   3    5.06    0.25
   8 -10  -3    4.97    0.19
  -8 -10   3    5.00    0.20
   8 -10  -3    4.99    0.19
  -8  10   4    3.69    0.18
   8  10  -4    3.60    0.16
   8 -10   4    3.76    0.17
  -8  10   4    3.97    0.21
   8 -10   4    3.97    0.20
   8  10   4    3.78    0.17
   8  10   4    3.72    0.17
  -8 -10   4    3.94    0.17
   8  10   4    3.74    0.18
   8  10   4    3.76    0.21
  -8 -10   4    4.28    0.22
   8  10   4    3.54    0.17
   8  10   4    3.84    0.20
  -8 -10   4    3.90    0.17
  -8 -10   4    3.36    0.16
  -8 -10   4    3.11    0.28
   8  10   4    3.78    0.18
  -8  10   5    2.44    0.13
  -8  10   5    2.25    0.15
   8 -10   5    2.50    0.13
   8 -10   5    2.40    0.14
  -8  10   5    2.42    0.12
  -8  10   5    2.36    0.13
  -8 -10   5    2.27    0.16
  -8 -10   5    2.28    0.12
   8  10   5    2.42    0.14
   8  10   5    2.51    0.14
   8  10   5    2.38    0.13
   8  10   5    2.40    0.13
   8  10   5    2.53    0.16
  -8 -10   5    2.61    0.15
  -8 -10   5    2.50    0.13
  -8  10   6    0.27    0.04
   8 -10   6    0.19    0.05
  -8  10   6    0.30    0.04
  -8  10   6    0.30    0.05
  -8  10   6    0.27    0.06
   8 -10   6    0.28    0.05
  -8  10   6    0.27    0.05
   8  10   6    0.29    0.05
   8  10   6    0.26    0.05
  -8 -10   6    0.38    0.06
   8  10   6    0.31    0.06
  -8 -10   6    0.32    0.05
   8  10   6    0.33    0.05
  -8 -10   6    0.26    0.04
   9  10   0    0.07    0.04
   9 -10   0    0.11    0.08
   9 -10   1    3.58    0.26
   9  10  -1    3.64    0.18
   9 -10  -1    3.34    0.25
   9  10   1    3.64    0.19
   9  10  -2    1.73    0.13
   9 -10   2    1.69    0.19
   9  10   2    1.86    0.17
   9  10   2    1.81    0.14
   9  10  -3    1.85    0.11
   9 -10   3    1.63    0.10
  -9  10   3    1.84    0.17
  -9  10   3    1.72    0.11
   9  10  -3    1.86    0.12
   9 -10   3    1.75    0.11
   9  10   3    1.68    0.12
  -9 -10   3    1.64    0.20
   9 -10  -3    1.92    0.14
   9 -10  -3    1.77    0.10
  -9 -10   3    1.83    0.15
   9  10   3    1.86    0.15
  -9 -10   3    1.89    0.11
   9  10   3    1.66    0.12
   9  10   3    1.61    0.14
   9  10   3    1.46    0.11
   9  10   3    1.51    0.11
   9 -10  -3    1.74    0.10
   9  10   3    1.76    0.11
  -9  10   4    3.56    0.20
  -9  10   4    3.73    0.18
   9 -10   4    3.71    0.17
   9  10  -4    3.75    0.16
   9  10   4    4.03    0.17
   9  10   4    3.82    0.17
  -9 -10   4    3.38    0.21
  -9 -10   4    3.55    0.17
   9  10   4    3.43    0.17
   9 -10  -4    4.21    0.18
   9  10   4    3.58    0.20
   9  10   4    3.60    0.20
   9 -10  -4    3.62    0.21
   9  10   4    3.77    0.17
  -9 -10   4    3.75    0.16
   9 -10   5    0.74    0.08
  -9  10   5    0.62    0.07
  -9  10   5    0.80    0.08
   9 -10   5    0.78    0.08
  -9  10   5    0.61    0.06
   9  10   5    0.77    0.09
   9  10   5    0.69    0.08
  -9 -10   5    0.62    0.07
   9  10   5    0.55    0.07
  -9 -10   5    0.74    0.09
   9  10   5    0.66    0.09
   9 -10   6    0.20    0.06
  -9  10   6    0.32    0.06
  -9  10   6    0.25    0.05
  -9 -10   6    0.31    0.05
  -9 -10   6    0.21    0.04
   9  10   6    0.28    0.08
   9  10   6    0.27    0.05
  10  10   0    1.86    0.13
  10 -10   0    1.95    0.20
  10 -10   1    0.93    0.08
  10 -10   1    0.62    0.14
  10  10  -1    1.03    0.12
  10 -10   1    0.90    0.07
  10 -10  -1    0.70    0.08
  10  10   1    1.02    0.12
  10  10   1    0.72    0.08
  10 -10  -1    0.82    0.16
  10  10   1    0.91    0.09
  10 -10  -1    0.97    0.11
  10 -10   2    2.71    0.13
  10  10  -2    2.64    0.13
  10  10  -2    2.61    0.16
  10 -10   2    2.60    0.23
  10 -10   2    2.82    0.13
  10  10  -2    2.76    0.14
 -10  10   2    2.66    0.14
  10 -10  -2    2.75    0.13
  10  10   2    2.74    0.14
  10 -10  -2    2.77    0.13
  10  10   2    2.56    0.13
  10  10   2    2.59    0.13
  10 -10  -2    2.63    0.12
  10  10   2    2.69    0.14
 -10 -10   2    2.65    0.13
  10  10   2    2.65    0.14
  10  10   2    2.79    0.17
 -10  10   3    0.12    0.05
  10 -10   3    0.21    0.05
  10 -10   3    0.17    0.05
  10  10  -3    0.17    0.05
  10  10  -3    0.10    0.07
  10  10  -3    0.16    0.05
  10  10   3    0.18    0.05
  10  10   3    0.12    0.05
  10 -10  -3    0.12    0.06
 -10 -10   3    0.16    0.05
  10  10   3    0.22    0.06
  10  10   3    0.17    0.05
  10 -10  -3    0.15    0.04
  10 -10  -3    0.15    0.04
  10  10   3    0.07    0.06
 -10 -10   3    0.12    0.11
  10  10   3    0.17    0.06
 -10  10   4    0.53    0.07
  10  10  -4    0.53    0.07
 -10  10   4    0.48    0.09
  10 -10   4    0.60    0.07
  10  10  -4    0.51    0.08
  10  10   4    0.51    0.06
 -10 -10   4    0.54    0.07
  10  10   4    0.57    0.09
 -10 -10   4    0.53    0.10
  10  10   4    0.53    0.07
  10  10   4    0.52    0.07
  10  10   4    0.63    0.08
  10 -10  -4    0.46    0.05
 -10  10   5    0.32    0.05
  10 -10   5    0.36    0.06
 -10  10   5    0.36    0.06
 -10 -10   5    0.48    0.06
  10  10   5    0.39    0.06
 -10 -10   5    0.47    0.07
  10  10   5    0.42    0.07
  10  10   5    0.34    0.06
  11  10   0    4.91    0.20
  11 -10   0    5.00    0.20
  11 -10   0    4.80    0.19
  11  10   0    5.12    0.19
  11 -10   0    5.15    0.20
  11 -10   0    5.07    0.33
  11 -10   0    4.88    0.19
  11  10   0    4.86    0.20
  11 -10   0    4.91    0.19
  11  10   0    4.83    0.19
  11 -10   0    5.00    0.19
  11  10   0    5.07    0.24
  11  10  -1   15.93    0.50
  11 -10   1   15.71    0.49
  11 -10   1   15.36    0.49
  11  10  -1   15.53    0.51
  11 -10   1   15.63    0.66
  11 -10   1   15.73    0.49
  11 -10   1   15.71    0.51
  11  10  -1   16.47    0.56
  11 -10   1   15.07    0.48
  11  10   1   15.29    0.51
  11 -10  -1   15.84    0.50
  11 -10  -1   15.56    0.50
  11 -10  -1   15.91    0.52
  11  10   1   16.41    0.52
  11  10   1   16.19    0.51
  11 -10  -1   15.61    0.50
  11  10   1   15.62    0.50
  11 -10  -1   16.31    0.68
  11 -10  -1   15.90    0.50
  11  10   1   16.66    0.57
  11 -10  -1   16.23    0.51
  11  10  -2    2.61    0.17
 -11  10   2    2.77    0.14
  11 -10   2    3.11    0.14
  11  10  -2    2.81    0.15
  11  10  -2    3.05    0.14
  11 -10   2    2.86    0.13
 -11 -10   2    2.87    0.14
  11 -10  -2    2.99    0.14
  11 -10  -2    2.88    0.13
  11  10   2    2.92    0.15
  11 -10  -2    2.96    0.15
  11  10   2    2.83    0.18
  11 -10  -2    3.13    0.14
  11  10   2    2.99    0.14
  11  10   2    2.69    0.14
  11  10   2    2.89    0.15
 -11  10   3    1.21    0.10
  11  10  -3    1.11    0.11
  11  10  -3    1.23    0.09
  11 -10   3    1.07    0.08
  11 -10   3    1.25    0.09
  11  10  -3    1.28    0.09
  11 -10  -3    1.22    0.09
  11  10   3    1.21    0.10
  11 -10  -3    1.31    0.09
  11  10   3    1.36    0.10
  11  10   3    1.18    0.12
  11  10   3    1.13    0.12
  11 -10  -3    1.22    0.09
 -11 -10   3    1.19    0.09
  11  10   3    1.22    0.10
  11  10   3    1.20    0.10
  11  10  -4    0.65    0.06
 -11  10   4    0.60    0.07
  11 -10   4    0.81    0.08
  11  10   4    0.72    0.08
 -11 -10   4    0.69    0.07
  11  10   4    0.61    0.09
  11  10   4    0.74    0.07
  11 -10  -4    0.78    0.07
  11  10   4    0.68    0.07
 -11  10   5    1.16    0.08
  11 -10   5    1.15    0.08
  11  10   5    1.26    0.09
 -11 -10   5    1.33    0.08
  11 -10  -5    1.27    0.08
  11  10   5    1.30    0.10
  11  10   5    1.42    0.09
  12 -10   0    2.87    0.13
  12  10   0    3.03    0.18
  12  10   0    2.97    0.14
  12  10   0    2.91    0.14
  12  10   0    3.08    0.14
  12 -10   0    2.97    0.14
  12 -10   0    2.90    0.14
  12  10   0    2.99    0.15
  12 -10   0    2.90    0.14
  12 -10   0    3.04    0.26
  12 -10   0    3.10    0.15
  12 -10   1    0.40    0.05
  12  10  -1    0.28    0.05
  12  10  -1    0.35    0.05
  12 -10   1    0.38    0.06
  12 -10   1    0.45    0.07
  12 -10   1    0.33    0.05
  12 -10   1    0.39    0.13
  12  10  -1    0.38    0.08
  12  10  -1    0.38    0.06
  12  10  -1    0.32    0.06
  12  10  -1    0.44    0.06
  12 -10  -1    0.23    0.05
  12 -10  -1    0.43    0.06
  12 -10  -1    0.47    0.06
  12  10   1    0.44    0.06
  12  10   1    0.46    0.06
  12  10   1    0.47    0.07
  12 -10  -1    0.37    0.05
  12 -10  -1    0.37    0.05
  12  10   1    0.37    0.06
  12 -10  -1    0.48    0.07
  12  10   1    0.42    0.09
  12 -10  -1    0.33    0.05
  12 -10   2    1.90    0.11
 -12  10   2    1.94    0.12
  12  10  -2    2.10    0.12
  12 -10   2    2.03    0.11
  12  10  -2    1.96    0.14
  12  10  -2    2.03    0.11
  12  10  -2    1.96    0.12
  12 -10  -2    2.00    0.12
  12 -10  -2    2.00    0.11
  12 -10  -2    2.02    0.11
  12  10   2    1.62    0.11
  12 -10  -2    1.94    0.11
  12  10   2    1.89    0.11
  12  10   2    1.89    0.12
  12  10   2    1.72    0.14
  12  10  -3    2.54    0.12
  12  10  -3    2.35    0.12
  12 -10   3    2.24    0.11
  12 -10   3    2.41    0.13
  12  10  -3    2.36    0.12
 -12  10   3    2.37    0.13
  12  10   3    2.50    0.13
 -12 -10   3    2.35    0.12
  12  10   3    2.31    0.15
  12 -10  -3    2.34    0.12
  12  10   3    2.42    0.13
  12 -10  -3    2.33    0.13
  12  10   3    2.31    0.13
  12 -10  -3    2.24    0.11
  12 -10   4    1.26    0.09
  12  10  -4    1.29    0.08
 -12  10   4    1.29    0.09
  12  10  -4    1.31    0.08
  12  10   4    1.23    0.09
  12  10   4    1.29    0.09
  12 -10  -4    1.35    0.09
  12 -10  -4    1.36    0.08
  12  10   4    1.35    0.10
  12  10   4    1.24    0.11
 -12 -10   4    1.28    0.08
  13 -10   0    0.96    0.08
  13 -10   0    0.92    0.08
  13  10   0    0.77    0.07
  13  10   0    1.08    0.13
  13  10   0    0.87    0.08
  13  10   0    0.92    0.08
  13  10   0    0.89    0.08
  13 -10   0    0.98    0.08
  13 -10   0    0.91    0.07
  13 -10   0    0.97    0.08
  13 -10   1    1.81    0.10
  13  10  -1    1.66    0.10
  13  10  -1    1.56    0.10
  13  10  -1    1.67    0.10
  13 -10   1    1.90    0.10
  13  10  -1    1.52    0.13
  13 -10   1    1.56    0.10
  13  10  -1    1.67    0.10
  13  10  -1    1.64    0.10
  13 -10  -1    1.65    0.09
  13 -10  -1    1.61    0.10
  13 -10  -1    1.78    0.10
  13  10   1    1.52    0.14
  13  10   1    1.69    0.14
  13 -10  -1    1.66    0.10
  13  10   1    1.72    0.11
  13  10   1    1.71    0.11
  13 -10  -1    1.78    0.10
  13 -10  -1    1.74    0.10
  13 -10  -1    1.73    0.11
  13 -10   2    7.16    0.25
  13  10  -2    6.65    0.26
  13  10  -2    6.74    0.25
 -13  10   2    7.36    0.26
  13  10  -2    7.05    0.25
  13  10  -2    7.26    0.26
  13 -10   2    7.19    0.26
  13  10   2    7.52    0.27
  13  10   2    7.00    0.26
  13 -10  -2    7.25    0.25
  13 -10  -2    7.23    0.25
  13 -10  -2    7.06    0.26
  13 -10  -2    7.41    0.27
  13  10   2    7.58    0.26
  13 -10  -2    7.57    0.26
  13 -10  -2    7.57    0.26
  13  10  -3    1.68    0.10
  13  10  -3    1.53    0.09
  13  10  -3    1.55    0.09
 -13  10   3    1.58    0.10
  13 -10   3    1.62    0.10
  13  10   3    1.67    0.10
  13 -10  -3    1.51    0.10
  13 -10  -3    1.60    0.09
  13  10   3    1.56    0.10
  13 -10  -3    1.59    0.09
 -13  10   4    0.29    0.04
  13  10  -4    0.36    0.04
  13  10  -4    0.31    0.04
  13 -10   4    0.30    0.05
  13 -10  -4    0.36    0.05
  13 -10  -4    0.32    0.04
  13  10   4    0.37    0.05
 -13 -10   4    0.32    0.04
  13  10   4    0.29    0.04
  13 -10  -4    0.32    0.05
  14  10   0   11.57    0.37
  14 -10   0   11.15    0.36
  14 -10   0   10.92    0.35
  14  10   0   10.84    0.36
  14 -10   0   11.38    0.37
  14 -10   0   11.35    0.36
  14 -10   0   10.92    0.36
  14  10   0   11.03    0.37
  14  10  -1    8.97    0.30
  14 -10   1    9.07    0.30
  14  10  -1    9.17    0.30
  14 -10   1    8.81    0.30
  14  10  -1    9.31    0.31
  14  10  -1    9.12    0.30
  14 -10   1    9.19    0.31
  14  10  -1    8.83    0.31
  14 -10  -1    8.95    0.31
  14 -10  -1    9.47    0.32
  14 -10  -1    9.32    0.30
  14 -10  -1    9.15    0.31
  14 -10  -1    9.57    0.31
  14  10   1    9.25    0.31
  14 -10  -1    9.45    0.31
  14  10  -2   13.32    0.42
  14  10  -2   12.76    0.41
 -14  10   2   13.04    0.42
  14  10  -2   13.15    0.42
  14 -10   2   12.98    0.41
  14 -10   2   13.39    0.42
  14 -10  -2   12.65    0.40
  14 -10  -2   12.97    0.41
  14  10   2   13.12    0.41
  14 -10  -2   13.32    0.42
  14 -10  -2   13.53    0.41
 -14 -10   2   12.15    0.41
  14 -10  -2   13.40    0.41
  14 -10  -2   12.62    0.40
  14 -10  -2   13.53    0.41
 -14  10   3    2.19    0.11
  14  10  -3    2.31    0.11
  14  10  -3    2.23    0.10
  14 -10   3    2.19    0.11
  14  10  -3    2.31    0.10
  14 -10  -3    2.33    0.10
  14 -10  -3    1.95    0.09
  14 -10  -3    2.48    0.11
  14 -10  -3    2.22    0.10
  14  10   3    2.22    0.11
  15 -10   0    6.88    0.24
  15  10   0    7.26    0.24
  15 -10   0    7.21    0.24
  15 -10   0    7.29    0.25
  15 -10   0    6.59    0.23
  15  10  -1    0.52    0.05
  15  10  -1    0.44    0.05
  15 -10   1    0.47    0.05
  15 -10   1    0.43    0.05
  15  10  -1    0.45    0.05
  15 -10   1    0.50    0.06
  15  10  -1    0.41    0.05
  15  10   1    0.55    0.06
  15 -10  -1    0.41    0.05
  15 -10  -1    0.55    0.06
  15 -10  -1    0.45    0.05
  15 -10  -1    0.57    0.05
  15 -10  -1    0.43    0.05
  15 -10  -1    0.47    0.05
  15  10  -2    1.43    0.08
  15  10  -2    1.62    0.08
  15  10  -2    1.53    0.08
  15 -10   2    1.42    0.08
 -15  10   2    1.47    0.08
  15 -10   2    1.36    0.08
  15  10   2    1.63    0.09
  15 -10  -2    1.48    0.08
  15 -10  -2    1.60    0.08
  15 -10  -2    1.71    0.09
 -15 -10   2    1.45    0.08
  15 -10  -2    1.58    0.08
  15 -10  -2    1.60    0.08
  15 -10  -2    1.51    0.08
  15  10  -3    0.28    0.04
  15 -10  -3    0.29    0.05
  15 -10  -3    0.24    0.04
  16 -10   0    0.03    0.02
  16  10   0    0.05    0.03
  16 -10   0    0.02    0.03
  16 -10   0    0.03    0.03
  16 -10   1    0.65    0.05
  16 -10   1    0.68    0.05
  16  10  -1    0.65    0.05
  16  10   1    0.69    0.05
  16 -10  -1    0.58    0.05
  16 -10  -1    0.63    0.05
  16 -10  -1    0.64    0.05
 -16 -10   1    0.64    0.06
  16 -10  -1    0.59    0.05
  16 -10  -1    0.62    0.05
   0 -11   0    0.00    0.07
   0 -11  -1  213.69    6.16
   0 -11   1  201.86    5.88
   0 -11   1  214.05    6.16
   0  11   1  194.70    5.87
   0  11   2   33.34    0.97
   0 -11  -2   31.17    1.22
   0  11   2   29.30    0.94
   0  11   2   31.02    1.00
   0 -11   2   32.47    1.01
   0 -11   3    3.37    0.22
   0  11   3    3.19    0.14
   0  11   3    3.54    0.17
   0 -11   3    2.99    0.15
   0  11   3    3.39    0.21
   0  11   4   12.14    0.51
   0  11   4   11.37    0.39
   0 -11   4   11.71    0.48
   0 -11   4   12.16    0.53
   0 -11   5    1.50    0.21
   0  11   5    1.31    0.12
   0 -11   5    1.39    0.11
   0  11   5    1.34    0.20
   0 -11   5    1.42    0.10
   0 -11   5    1.48    0.12
   0  11   5    1.49    0.10
   0 -11   5    1.39    0.11
   0  11   5    1.21    0.11
   0  11   5    1.40    0.11
   0  11   5    1.51    0.11
   0  11   5    1.26    0.10
   0  11   5    1.06    0.13
   0 -11   5    1.35    0.12
   0  11   5    1.50    0.13
   0  11   5    1.34    0.10
   0  11   6    0.86    0.11
   0 -11   6    0.81    0.07
   0  11   6    0.95    0.09
   0  11   6    0.90    0.09
   0  11   6    0.91    0.09
   0  11   6    0.81    0.08
   0  11   6    0.92    0.10
   0  11   6    0.82    0.08
   0  11   6    0.85    0.09
   0  11   6    0.89    0.10
   0 -11   6    1.02    0.09
   0 -11   6    0.93    0.09
   0 -11   6    0.82    0.10
   0 -11   6    0.99    0.11
   0  11   7    0.46    0.05
   0  11   7    0.41    0.06
   0  11   7    0.48    0.06
   0  11   7    0.48    0.06
   0 -11   7    0.53    0.06
   0  11   7    0.50    0.05
   1 -11   0    5.94    0.25
   1 -11   0    6.38    0.41
  -1 -11   0    6.13    0.40
   1 -11   1   88.28    2.57
   1 -11   1   87.16    2.82
  -1  11   1   88.10    2.56
  -1 -11  -1   87.24    2.80
   1 -11  -1   86.83    2.75
   1  11   1   83.76    2.47
  -1 -11   1   82.63    2.71
  -1 -11   1   85.91    2.48
  -1  11   2   24.17    0.79
  -1  11   2   22.87    0.73
  -1  11   2   23.82    0.73
  -1 -11  -2   24.40    1.00
   1 -11   2   25.01    0.81
  -1 -11   2   25.60    0.82
  -1 -11   2   23.98    0.75
   1  11   2   25.01    0.81
   1 -11  -2   24.81    1.03
   1  11   2   23.76    0.75
  -1  11   3   14.31    0.47
   1 -11   3   13.59    0.46
  -1  11   3   14.83    0.49
  -1  11   3   14.44    0.55
   1 -11   3   14.99    0.56
   1  11   3   14.30    0.46
  -1 -11   3   14.28    0.47
   1  11   3   14.88    0.49
   1  11   3   14.35    0.55
  -1 -11   3   14.77    0.57
   1 -11   4    8.86    0.43
  -1  11   4    8.96    0.42
   1 -11   4    9.18    0.40
  -1  11   4    8.95    0.32
   1  11   4    9.34    0.36
  -1 -11   4    8.55    0.33
   1  11   4    9.60    0.43
  -1 -11   4    9.23    0.44
   1 -11   5    1.03    0.17
   1 -11   5    1.51    0.12
  -1  11   5    1.41    0.11
   1 -11   5    1.05    0.12
  -1  11   5    1.25    0.13
  -1  11   5    1.21    0.10
   1 -11   5    1.38    0.12
  -1  11   5    1.08    0.18
   1 -11   5    1.06    0.10
  -1  11   5    1.04    0.11
  -1  11   5    1.07    0.11
  -1  11   5    1.26    0.10
  -1  11   5    1.27    0.11
  -1  11   5    1.36    0.10
   1 -11   5    1.33    0.10
   1  11   5    1.04    0.10
   1  11   5    1.27    0.10
  -1 -11   5    1.14    0.11
   1  11   5    0.74    0.11
   1  11   5    1.06    0.11
   1  11   5    1.13    0.11
   1  11   5    1.32    0.10
   1  11   5    0.98    0.18
   1  11   5    1.10    0.12
  -1 -11   5    1.03    0.10
   1  11   5    0.90    0.10
  -1 -11   5    1.24    0.11
  -1 -11   5    1.05    0.18
  -1 -11   5    1.45    0.12
   1  11   5    1.14    0.10
  -1 -11   5    1.24    0.10
   1  11   5    1.04    0.10
   1  11   5    1.30    0.11
  -1  11   6    0.11    0.05
  -1  11   6    0.06    0.05
  -1  11   6    0.10    0.05
   1 -11   6    0.07    0.05
  -1  11   6    0.03    0.05
   1 -11   6    0.06    0.04
   1 -11   6    0.11    0.05
  -1  11   6    0.11    0.06
   1 -11   6    0.03    0.05
  -1  11   6    0.03    0.04
  -1  11   6    0.07    0.06
  -1  11   6    0.08    0.05
  -1  11   6    0.09    0.04
  -1 -11   6    0.12    0.06
   1  11   6    0.08    0.05
   1  11   6    0.07    0.06
   1  11   6    0.14    0.05
   1  11   6    0.02    0.05
   1  11   6    0.13    0.05
   1  11   6    0.14    0.05
  -1 -11   6    0.09    0.05
   1  11   6    0.02    0.06
   1  11   6    0.13    0.05
   1  11   6    0.06    0.05
  -1 -11   6    0.06    0.06
  -1 -11   6    0.09    0.05
   1 -11   7    0.09    0.04
  -1  11   7    0.09    0.03
  -1  11   7    0.09    0.03
  -1  11   7    0.06    0.04
  -1  11   7    0.06    0.03
  -1  11   7    0.07    0.05
  -1  11   7    0.08    0.04
  -1 -11   7    0.08    0.04
   1  11   7    0.08    0.04
  -1 -11   7    0.10    0.04
   1  11   7    0.11    0.04
   1  11   7    0.09    0.04
   1  11   7    0.11    0.04
   1  11   7    0.09    0.04
   1  11   7    0.08    0.05
  -1 -11   7    0.17    0.04
   2 -11   0    7.10    0.46
   2 -11   0    6.71    0.28
   2 -11   1  105.77    3.29
  -2  11   1  102.23    2.99
   2 -11   1  101.74    3.01
  -2 -11   1  102.71    2.88
   2 -11  -1  105.36    3.18
   2 -11  -1   90.72    2.87
   2  11   1   97.34    2.88
  -2  11   2  104.06    3.07
  -2 -11  -2  111.92    3.41
   2 -11   2  108.03    3.15
  -2  11   2  105.49    3.13
   2 -11  -2  113.03    3.53
   2  11   2  110.16    3.17
  -2 -11   2  113.37    3.24
  -2 -11   2  105.87    3.16
   2  11   2  109.91    3.22
  -2  11   3   21.74    0.75
  -2  11   3   21.33    0.67
   2 -11   3   21.90    0.78
  -2 -11   3   22.66    0.71
  -2 -11   3   23.13    0.80
   2  11   3   21.92    0.78
   2  11   3   22.00    0.71
   2 -11   4    2.05    0.20
  -2  11   4    2.03    0.13
  -2  11   4    2.59    0.21
  -2 -11   4    2.34    0.22
   2  11   4    2.54    0.21
   2  11   4    2.24    0.16
  -2 -11   4    2.39    0.15
  -2  11   5   11.02    0.36
  -2  11   5    9.92    0.36
  -2  11   5   10.99    0.37
   2 -11   5   10.88    0.40
  -2  11   5   10.99    0.38
   2 -11   5   10.91    0.36
   2 -11   5   10.46    0.37
  -2  11   5   10.11    0.40
  -2  11   5   10.84    0.49
   2 -11   5   10.98    0.35
  -2  11   5   10.80    0.40
  -2  11   5   11.37    0.36
   2 -11   5   10.90    0.38
   2  11   5   11.15    0.38
  -2 -11   5   11.54    0.37
   2  11   5   10.79    0.38
  -2 -11   5   10.79    0.39
   2  11   5   10.34    0.41
   2  11   5   10.79    0.37
   2  11   5   11.85    0.38
  -2 -11   5   11.20    0.38
   2  11   5   11.12    0.37
  -2 -11   5   11.66    0.38
   2  11   5   11.26    0.41
   2  11   5   10.37    0.36
   2  11   5   10.63    0.38
  -2 -11   5   11.31    0.53
  -2 -11   5   11.03    0.36
   2  11   5   11.68    0.39
   2  11   5   11.00    0.51
  -2  11   6    3.12    0.14
  -2  11   6    3.32    0.18
  -2  11   6    3.09    0.15
   2 -11   6    3.07    0.14
   2 -11   6    3.03    0.17
  -2  11   6    3.04    0.15
  -2  11   6    3.15    0.16
   2 -11   6    3.02    0.14
  -2  11   6    2.97    0.14
  -2  11   6    2.95    0.13
   2 -11   6    3.24    0.16
  -2  11   6    3.24    0.16
   2  11   6    3.15    0.15
  -2 -11   6    2.95    0.16
   2  11   6    3.26    0.15
   2  11   6    3.12    0.15
   2  11   6    3.18    0.14
   2  11   6    3.18    0.18
   2  11   6    3.09    0.15
  -2 -11   6    3.30    0.16
  -2 -11   6    3.09    0.16
  -2 -11   6    3.10    0.14
  -2 -11   6    3.32    0.14
   2  11   6    2.78    0.16
   2  11   6    3.06    0.15
  -2  11   7    0.23    0.05
  -2  11   7    0.20    0.04
  -2  11   7    0.27    0.04
  -2  11   7    0.20    0.04
   2 -11   7    0.24    0.04
   2  11   7    0.26    0.05
   2  11   7    0.29    0.04
  -2 -11   7    0.21    0.04
   2  11   7    0.20    0.05
  -2 -11   7    0.29    0.04
  -2 -11   7    0.27    0.05
   2  11   7    0.21    0.05
   2  11   7    0.19    0.04
   3 -11   0   25.92    1.08
   3 -11   0   24.65    0.81
   3 -11   1    7.59    0.50
   3 -11   1    7.70    0.33
  -3  11   1    8.20    0.31
   3  11   1    8.64    0.33
  -3 -11   1    8.69    0.34
   3 -11  -1    8.47    0.54
   3 -11  -1    8.47    0.34
  -3 -11  -2   32.68    1.28
  -3  11   2   32.33    0.98
  -3  11   2   32.34    1.03
   3 -11   2   33.08    1.06
   3  11   2   34.87    1.07
   3 -11  -2   32.10    1.33
  -3 -11   2   31.93    1.01
  -3 -11   2   35.91    1.09
   3  11   2   33.44    1.01
  -3  11   3   19.71    0.62
   3 -11   3   18.60    0.71
  -3  11   3   20.10    0.69
  -3 -11   3   19.54    0.64
   3  11   3   20.33    0.65
  -3 -11   3   20.08    0.73
   3  11   3   18.98    0.70
   3 -11   4   20.27    0.76
  -3  11   4   20.69    0.65
  -3  11   4   19.00    0.73
  -3 -11   4   21.14    0.69
  -3 -11   4   20.51    0.80
   3  11   4   21.27    0.78
   3  11   4   21.34    0.70
   3 -11   5    0.74    0.09
  -3  11   5    0.63    0.10
  -3  11   5    0.79    0.09
   3 -11   5    0.88    0.11
  -3  11   5    0.77    0.09
  -3  11   5    0.84    0.10
  -3  11   5    0.76    0.08
   3 -11   5    0.73    0.08
  -3  11   5    0.84    0.08
   3 -11   5    0.93    0.10
  -3  11   5    0.65    0.08
   3 -11   5    0.90    0.08
   3  11   5    0.80    0.09
  -3 -11   5    1.01    0.11
   3  11   5    0.71    0.08
   3  11   5    0.79    0.11
  -3 -11   5    0.92    0.10
  -3 -11   5    0.64    0.16
   3  11   5    0.84    0.09
  -3 -11   5    0.80    0.08
   3  11   5    0.85    0.11
   3  11   5    0.71    0.08
   3  11   5    0.96    0.10
   3  11   5    0.71    0.09
  -3 -11   5    0.90    0.08
  -3 -11   5    0.95    0.10
  -3 -11   5    0.84    0.09
   3  11   5    0.83    0.08
   3 -11   6    3.60    0.18
  -3  11   6    3.34    0.16
  -3  11   6    3.54    0.16
  -3  11   6    3.61    0.15
   3 -11   6    3.69    0.17
  -3  11   6    3.84    0.17
  -3  11   6    3.48    0.17
  -3  11   6    3.97    0.16
  -3  11   6    3.85    0.19
  -3  11   6    3.52    0.15
   3 -11   6    3.57    0.16
   3  11   6    3.59    0.16
  -3 -11   6    3.78    0.17
  -3 -11   6    3.80    0.17
  -3 -11   6    3.73    0.16
   3  11   6    3.77    0.15
  -3 -11   6    3.66    0.17
   3  11   6    3.81    0.20
   3  11   6    3.47    0.18
   3  11   6    3.73    0.17
  -3 -11   6    3.72    0.17
  -3 -11   6    3.74    0.16
   3  11   6    3.61    0.16
   3  11   6    3.81    0.17
   3  11   6    3.99    0.17
  -3  11   7    0.22    0.05
  -3  11   7    0.24    0.05
   3  11   7    0.38    0.05
   3  11   7    0.24    0.05
  -3 -11   7    0.30    0.05
   3  11   7    0.32    0.05
   4 -11   0  152.76    4.48
   4 -11   0  157.12    4.83
   4 -11   1   76.87    2.64
   4 -11   1   78.88    2.33
   4 -11  -1   76.64    2.25
   4  11   1   74.32    2.23
  -4 -11   1   74.21    2.23
   4 -11  -1   79.48    2.60
   4  11   1   73.59    2.18
   4 -11   2   14.92    0.55
  -4  11   2   14.56    0.52
  -4  11   2   13.99    0.47
  -4 -11   2   13.95    0.48
   4  11   2   14.95    0.53
  -4 -11   2   15.19    0.54
   4 -11  -2   13.83    0.52
   4  11   2   14.41    0.47
   4 -11  -2   13.82    0.77
   4 -11   3   21.56    0.78
  -4  11   3   21.93    0.69
  -4  11   3   21.24    0.75
   4  11   3   23.89    0.74
   4  11   3   22.45    0.80
  -4 -11   3   22.02    0.81
  -4 -11   3   22.90    0.73
   4 -11   4    8.50    0.32
  -4  11   4    8.66    0.41
  -4  11   4    9.34    0.32
   4 -11   4    8.57    0.43
  -4  11   4    9.68    0.34
   4  11   4    9.41    0.39
   4  11   4    8.34    0.43
  -4 -11   4    8.99    0.45
   4  11   4    9.36    0.37
  -4 -11   4    9.71    0.36
   4  11   4    9.36    0.33
  -4  11   5    1.67    0.13
  -4  11   5    1.81    0.13
  -4  11   5    1.87    0.13
  -4  11   5    1.69    0.14
   4 -11   5    1.61    0.12
  -4  11   5    1.54    0.11
   4 -11   5    1.68    0.11
   4 -11   5    1.66    0.12
  -4  11   5    1.71    0.11
   4 -11   5    1.84    0.14
  -4  11   5    1.53    0.11
   4  11   5    1.65    0.11
  -4 -11   5    1.61    0.12
   4  11   5    1.77    0.11
  -4 -11   5    1.48    0.11
   4  11   5    1.93    0.15
  -4 -11   5    1.68    0.14
  -4 -11   5    1.87    0.13
  -4 -11   5    1.71    0.11
   4  11   5    1.89    0.12
   4  11   5    1.63    0.12
   4  11   5    1.67    0.11
   4  11   5    1.92    0.13
  -4 -11   5    1.50    0.11
   4  11   5    1.93    0.12
   4  11   5    1.95    0.13
   4  11   5    1.68    0.14
  -4 -11   5    1.65    0.13
  -4  11   6    1.58    0.11
  -4  11   6    1.76    0.10
   4 -11   6    1.73    0.13
  -4  11   6    1.75    0.13
  -4  11   6    1.48    0.10
   4 -11   6    1.81    0.12
  -4  11   6    1.53    0.10
  -4  11   6    1.87    0.11
  -4 -11   6    1.82    0.12
   4  11   6    1.82    0.12
   4  11   6    1.41    0.12
  -4 -11   6    1.83    0.12
   4  11   6    1.51    0.10
   4  11   6    1.76    0.14
   4  11   6    1.90    0.12
   4  11   6    2.08    0.12
   4  11   6    1.73    0.10
  -4 -11   6    1.84    0.12
  -4 -11   6    1.77    0.11
  -4 -11   6    1.72    0.12
   4  11   6    1.52    0.12
  -4 -11   6    1.81    0.12
   5 -11   0   43.23    1.32
   5 -11   0   42.05    1.64
   5  11   0   39.92    1.23
   5 -11   1    0.78    0.12
   5 -11   1    0.14    0.12
   5 -11  -1    0.21    0.13
   5 -11  -1    0.38    0.09
   5  11   1    0.32    0.06
   5  11   1    0.26    0.07
   5 -11   2   41.55    1.30
  -5  11   2   38.66    1.20
   5 -11  -2   41.54    1.31
  -5 -11   2   42.49    1.31
   5  11   2   42.17    1.24
  -5 -11   2   41.15    1.24
   5 -11  -2   38.89    1.63
   5  11   2   40.13    1.28
  -5  11   3   17.65    0.58
   5 -11   3   17.62    0.68
   5  11   3   18.31    0.60
   5  11   3   18.02    0.66
  -5 -11   3   17.96    0.69
  -5 -11   3   17.83    0.60
   5 -11   4    1.46    0.10
  -5  11   4    1.34    0.10
   5 -11   4    1.44    0.12
  -5  11   4    1.39    0.11
  -5  11   4    1.46    0.13
   5 -11   4    1.05    0.17
  -5  11   4    0.96    0.10
   5 -11   4    1.36    0.10
  -5 -11   4    1.32    0.20
  -5 -11   4    1.51    0.10
   5  11   4    1.55    0.11
  -5 -11   4    1.23    0.10
   5  11   4    1.62    0.14
   5  11   4    1.47    0.12
   5  11   4    1.40    0.10
   5  11   4    1.44    0.11
  -5 -11   4    1.32    0.14
   5  11   4    1.52    0.10
   5  11   4    1.39    0.20
   5  11   4    1.23    0.12
  -5 -11   4    1.40    0.11
  -5 -11   4    1.24    0.12
   5  11   4    1.57    0.11
  -5 -11   4    1.31    0.10
  -5  11   5    1.34    0.10
   5 -11   5    1.30    0.12
   5 -11   5    1.30    0.10
  -5  11   5    1.34    0.11
  -5  11   5    1.26    0.12
   5 -11   5    1.26    0.11
  -5  11   5    1.36    0.13
  -5  11   5    1.28    0.11
   5  11   5    1.39    0.11
  -5 -11   5    1.33    0.10
   5  11   5    1.32    0.11
   5  11   5    1.30    0.11
   5  11   5    1.12    0.13
  -5 -11   5    1.27    0.11
   5  11   5    1.31    0.10
   5  11   5    1.29    0.12
   5  11   5    1.18    0.13
  -5 -11   5    1.15    0.10
   5  11   5    1.43    0.12
   5  11   5    1.17    0.10
  -5 -11   5    1.39    0.14
  -5 -11   5    1.25    0.12
  -5 -11   5    1.28    0.11
   5  11   5    1.37    0.10
  -5  11   6    1.64    0.10
  -5  11   6    1.49    0.10
  -5  11   6    1.43    0.12
  -5  11   6    1.46    0.10
   5 -11   6    1.69    0.11
  -5  11   6    1.46    0.10
  -5  11   6    1.46    0.10
   5 -11   6    1.55    0.12
  -5 -11   6    1.68    0.11
  -5 -11   6    1.39    0.09
   5  11   6    1.72    0.11
   5  11   6    1.50    0.11
  -5 -11   6    1.75    0.10
  -5 -11   6    1.55    0.11
   5  11   6    1.87    0.12
  -5 -11   6    1.40    0.10
   5  11   6    1.42    0.10
   5  11   6    1.27    0.13
   5  11   6    1.61    0.13
  -5 -11   6    1.58    0.11
  -5 -11   6    1.46    0.11
   6 -11   0  262.31    8.06
   6  11   0  252.50    7.52
   6 -11   0  281.17    7.63
   6 -11   1    6.45    0.53
   6  11  -1    5.99    0.24
   6 -11   1    7.28    0.34
   6 -11  -1    6.16    0.53
   6  11   1    6.36    0.25
   6 -11  -1    6.60    0.32
   6 -11   2    9.53    0.42
  -6  11   2    9.18    0.34
  -6 -11   2   10.10    0.43
  -6 -11   2    9.75    0.37
   6 -11  -2    9.99    0.44
   6  11   2   10.24    0.37
   6 -11  -2    9.83    0.90
  -6  11   3   12.86    0.45
   6 -11   3   12.81    0.54
  -6 -11   3   13.28    0.47
  -6 -11   3   12.75    0.55
   6  11   3   12.70    0.46
  -6  11   4    3.02    0.15
   6 -11   4    3.36    0.16
  -6  11   4    3.24    0.16
  -6  11   4    3.49    0.17
   6 -11   4    3.03    0.17
   6 -11   4    3.33    0.15
  -6  11   4    3.53    0.19
  -6 -11   4    3.25    0.17
  -6 -11   4    3.48    0.21
   6  11   4    3.92    0.17
  -6 -11   4    3.45    0.16
  -6 -11   4    3.42    0.16
  -6 -11   4    3.19    0.18
   6  11   4    3.41    0.15
   6  11   4    3.48    0.16
   6  11   4    3.56    0.20
  -6 -11   4    3.33    0.15
  -6 -11   4    3.52    0.28
   6  11   4    3.65    0.16
   6  11   4    3.26    0.16
   6  11   4    3.55    0.17
   6  11   4    3.39    0.19
  -6  11   5    0.41    0.07
  -6  11   5    0.29    0.06
  -6  11   5    0.33    0.07
   6 -11   5    0.40    0.08
  -6  11   5    0.40    0.07
   6 -11   5    0.28    0.07
  -6 -11   5    0.37    0.07
   6  11   5    0.46    0.06
  -6 -11   5    0.38    0.06
   6  11   5    0.35    0.06
   6  11   5    0.43    0.07
   6  11   5    0.48    0.07
  -6 -11   5    0.30    0.07
   6  11   5    0.43    0.09
   6  11   5    0.41    0.06
  -6 -11   5    0.37    0.09
  -6 -11   5    0.46    0.08
   6  11   5    0.48    0.09
   6  11   5    0.46    0.07
   6 -11   6    0.12    0.05
  -6  11   6    0.08    0.06
  -6  11   6    0.10    0.05
  -6  11   6    0.06    0.04
  -6  11   6    0.00    0.04
   6 -11   6    0.11    0.05
  -6  11   6    0.12    0.04
   6  11   6    0.06    0.04
   6  11   6    0.13    0.05
  -6 -11   6    0.07    0.05
  -6 -11   6    0.11    0.05
   6  11   6    0.10    0.05
   6  11   6    0.07    0.05
  -6 -11   6    0.09    0.04
  -6 -11   6    0.03    0.05
   6  11   6    0.04    0.06
   7  11   0   26.48    0.84
   7 -11   0   28.90    0.95
   7 -11   0   26.30    1.29
   7  11  -1   37.03    1.11
   7 -11   1   36.56    1.22
   7 -11   1   36.89    1.62
   7 -11  -1   38.56    1.25
   7 -11  -1   36.95    1.64
   7  11   1   37.73    1.14
   7 -11   2    7.54    0.38
  -7 -11   2    7.66    0.36
   7 -11  -2    7.25    0.37
   7  11   2    7.79    0.30
   7 -11   3    2.79    0.23
  -7  11   3    2.82    0.17
  -7 -11   3    3.06    0.19
  -7 -11   3    2.87    0.24
   7  11   3    3.10    0.18
   7  11   3    3.51    0.22
  -7  11   4    3.41    0.17
   7  11  -4    3.38    0.15
   7 -11   4    3.45    0.16
  -7  11   4    3.04    0.16
   7 -11   4    3.16    0.17
  -7  11   4    3.60    0.19
  -7  11   4    3.03    0.15
   7  11   4    3.14    0.16
  -7 -11   4    3.50    0.16
  -7 -11   4    3.13    0.16
   7  11   4    3.37    0.16
   7  11   4    3.45    0.19
  -7 -11   4    3.30    0.15
  -7 -11   4    3.19    0.18
  -7 -11   4    3.20    0.27
   7  11   4    3.28    0.16
   7  11   4    3.46    0.16
   7  11   4    3.52    0.16
  -7 -11   4    3.18    0.21
   7  11   4    3.20    0.14
   7  11   4    3.41    0.20
  -7  11   5    1.46    0.13
  -7  11   5    1.73    0.12
   7 -11   5    1.76    0.13
  -7  11   5    1.60    0.11
   7 -11   5    1.62    0.11
  -7  11   5    1.76    0.10
  -7 -11   5    1.87    0.11
   7  11   5    1.62    0.11
   7  11   5    1.85    0.12
  -7 -11   5    1.74    0.11
  -7 -11   5    1.71    0.14
   7  11   5    1.78    0.11
   7  11   5    1.76    0.12
  -7 -11   5    1.67    0.13
  -7 -11   5    1.68    0.11
   7  11   5    1.70    0.10
   7  11   5    1.72    0.14
  -7  11   6    0.20    0.04
  -7  11   6    0.18    0.05
  -7  11   6    0.19    0.04
  -7  11   6    0.17    0.06
   7 -11   6    0.20    0.05
   7 -11   6    0.14    0.05
  -7  11   6    0.10    0.04
   7  11   6    0.20    0.06
  -7 -11   6    0.15    0.04
   7  11   6    0.17    0.05
  -7 -11   6    0.15    0.04
   7  11   6    0.20    0.05
  -7 -11   6    0.22    0.05
   7  11   6    0.23    0.05
  -7 -11   6    0.24    0.05
   8  11   0    0.31    0.06
   8 -11   0    0.35    0.11
   8 -11   1    9.02    0.43
   8  11  -1    8.47    0.32
   8 -11  -1    8.27    0.41
   8  11   1    9.09    0.33
   8 -11   2    0.50    0.12
   8  11  -2    0.80    0.09
   8 -11  -2    0.71    0.14
  -8 -11   2    0.80    0.18
   8  11   2    0.94    0.11
   8 -11   3   12.43    0.62
  -8  11   3   12.63    0.43
   8  11  -3   12.68    0.42
  -8  11   3   12.88    0.46
   8 -11   3   12.77    0.41
   8 -11   3   13.09    0.42
   8  11  -3   13.01    0.44
   8 -11   3   12.93    0.41
  -8 -11   3   12.57    0.43
  -8 -11   3   12.99    0.56
   8  11   3   12.77    0.42
   8  11   3   12.75    0.43
   8 -11  -3   13.35    0.42
  -8 -11   3   13.10    0.49
   8 -11  -3   12.84    0.41
   8  11   3   13.05    0.43
   8  11   3   13.87    0.48
   8  11   3   13.08    0.44
   8  11   3   13.38    0.44
   8  11  -4    3.87    0.17
  -8  11   4    4.16    0.19
   8 -11   4    4.28    0.18
  -8  11   4    3.73    0.21
   8 -11   4    4.11    0.20
  -8 -11   4    4.09    0.17
  -8 -11   4    4.04    0.22
   8  11   4    4.30    0.18
   8  11   4    3.95    0.21
   8  11   4    4.43    0.19
  -8 -11   4    4.12    0.18
   8  11   4    3.98    0.22
   8  11   4    4.34    0.19
   8  11   4    4.02    0.17
   8  11   4    4.29    0.19
  -8 -11   4    3.80    0.17
   8  11   4    3.92    0.18
  -8  11   5    0.52    0.07
  -8  11   5    0.55    0.07
   8 -11   5    0.62    0.07
   8 -11   5    0.54    0.08
  -8  11   5    0.54    0.06
   8  11   5    0.70    0.08
   8  11   5    0.84    0.11
   8  11   5    0.61    0.07
  -8 -11   5    0.65    0.07
  -8 -11   5    0.54    0.07
   8  11   5    0.63    0.07
  -8 -11   5    0.59    0.08
   8  11   5    0.71    0.08
   8  11   5    0.56    0.07
   8 -11   6    0.52    0.06
  -8  11   6    0.57    0.06
  -8  11   6    0.50    0.05
  -8  11   6    0.48    0.05
   8 -11   6    0.40    0.05
  -8  11   6    0.54    0.06
  -8  11   6    0.55    0.07
  -8 -11   6    0.45    0.06
   8  11   6    0.54    0.06
   8  11   6    0.47    0.05
   8  11   6    0.55    0.07
   8  11   6    0.61    0.06
  -8 -11   6    0.45    0.05
  -8 -11   6    0.47    0.05
   9  11   0    8.22    0.33
   9 -11   0    8.75    0.43
   9  11  -1    8.42    0.33
   9 -11   1    8.22    0.42
   9 -11  -1    8.11    0.42
   9  11   1    8.27    0.33
   9 -11   2    2.03    0.21
   9 -11   2    2.08    0.11
   9  11  -2    1.94    0.12
   9  11  -2    2.00    0.13
   9 -11   2    1.93    0.11
  -9  11   2    1.95    0.11
   9  11   2    2.03    0.12
   9  11   2    1.96    0.12
   9 -11  -2    2.19    0.11
   9  11   2    2.11    0.15
   9 -11  -2    2.23    0.13
   9  11   2    2.17    0.12
   9 -11   3    6.61    0.24
   9 -11   3    6.66    0.25
   9  11  -3    6.28    0.24
   9  11  -3    6.54    0.26
  -9  11   3    6.65    0.30
  -9  11   3    6.37    0.25
   9  11   3    6.77    0.29
   9  11   3    6.53    0.25
   9  11   3    6.37    0.25
  -9 -11   3    6.17    0.29
  -9 -11   3    5.99    0.35
   9  11   3    6.58    0.24
   9 -11  -3    6.50    0.24
   9 -11  -3    6.47    0.28
   9 -11  -3    6.68    0.23
  -9 -11   3    6.68    0.25
   9  11   3    6.38    0.25
   9  11   3    6.02    0.23
   9 -11   4    5.75    0.22
  -9  11   4    5.61    0.26
   9  11  -4    5.69    0.22
  -9  11   4    5.80    0.23
   9  11   4    5.45    0.25
   9  11   4    6.38    0.24
   9  11   4    5.94    0.22
  -9 -11   4    5.58    0.27
   9  11   4    5.92    0.23
   9  11   4    5.56    0.26
   9  11   4    5.62    0.23
  -9 -11   4    5.75    0.23
   9 -11   5    0.13    0.05
  -9  11   5    0.08    0.04
  -9  11   5    0.14    0.05
   9 -11   5    0.05    0.04
  -9 -11   5    0.09    0.04
   9  11   5    0.03    0.05
   9  11   5    0.08    0.06
   9  11   5    0.07    0.05
  -9 -11   5    0.12    0.05
   9  11   5    0.13    0.05
   9  11   5    0.07    0.05
  10  11   0   16.58    0.59
  10 -11   0   17.42    0.56
  10  11   0   17.42    0.59
  10 -11   0   17.06    0.53
  10 -11   0   17.66    0.71
  10 -11   1    1.87    0.10
  10 -11   1    2.00    0.10
  10  11  -1    1.93    0.12
  10 -11   1    1.86    0.11
  10  11  -1    2.00    0.11
  10 -11   1    2.08    0.21
  10  11  -1    2.07    0.14
  10 -11  -1    1.84    0.11
  10 -11  -1    1.86    0.11
  10  11   1    1.99    0.12
  10 -11  -1    1.81    0.21
  10  11   1    1.87    0.11
  10  11   1    1.85    0.11
  10 -11  -1    1.92    0.10
  10 -11  -1    1.92    0.11
  10  11   1    1.89    0.10
  10 -11  -1    1.80    0.10
  10  11   1    1.91    0.11
  10  11   1    1.82    0.14
  10  11  -2    0.48    0.07
  10 -11   2    0.52    0.06
  10  11  -2    0.46    0.06
  10  11  -2    0.69    0.09
 -10  11   2    0.44    0.06
  10 -11   2    0.52    0.06
  10 -11   2    0.40    0.12
  10 -11   2    0.47    0.06
  10  11   2    0.62    0.07
  10  11   2    0.46    0.07
  10  11   2    0.55    0.07
  10  11   2    0.58    0.10
 -10 -11   2    0.73    0.08
  10  11   2    0.54    0.07
  10 -11  -2    0.43    0.06
  10  11   2    0.63    0.07
  10 -11  -2    0.42    0.05
  10 -11  -2    0.56    0.06
  10 -11  -2    0.63    0.07
  10 -11   3    1.38    0.10
 -10  11   3    1.46    0.10
  10  11  -3    1.36    0.11
  10 -11   3    1.30    0.09
  10  11  -3    1.35    0.10
  10 -11  -3    1.40    0.10
  10  11   3    1.52    0.13
 -10 -11   3    1.34    0.10
  10  11   3    1.39    0.11
  10  11   3    1.38    0.10
  10  11   3    1.39    0.11
  10  11   3    1.24    0.10
  10 -11  -3    1.20    0.09
  10  11   3    1.45    0.11
 -10  11   4    0.40    0.07
  10  11  -4    0.36    0.05
  10 -11   4    0.39    0.06
  10  11  -4    0.51    0.06
 -10  11   4    0.42    0.09
  10  11   4    0.57    0.07
  10  11   4    0.49    0.08
  10  11   4    0.53    0.07
  10  11   4    0.54    0.07
  10 -11  -4    0.47    0.06
 -10 -11   4    0.51    0.07
  10  11   4    0.55    0.07
 -10 -11   4    0.45    0.09
  10 -11   5    1.22    0.08
  10  11  -5    1.20    0.07
 -10  11   5    1.28    0.09
 -10  11   5    1.28    0.09
  10  11   5    1.45    0.10
  10  11   5    1.33    0.10
  10  11   5    1.15    0.09
 -10 -11   5    1.41    0.09
 -10 -11   5    1.29    0.10
  10  11   5    1.37    0.11
  11  11   0    4.76    0.19
  11 -11   0    4.70    0.19
  11 -11   0    4.73    0.19
  11  11   0    4.42    0.19
  11 -11   0    4.71    0.19
  11 -11   0    4.85    0.20
  11  11   0    4.96    0.24
  11 -11   0    4.80    0.18
  11 -11   0    4.91    0.33
  11  11   0    4.64    0.19
  11 -11   0    4.88    0.18
  11  11   0    4.71    0.20
  11 -11   1   16.56    0.52
  11  11  -1   16.68    0.53
  11 -11   1   16.95    0.53
  11 -11   1   16.61    0.52
  11  11  -1   16.32    0.54
  11  11  -1   17.35    0.59
  11 -11   1   17.03    0.54
  11 -11   1   16.61    0.52
  11 -11   1   17.10    0.70
  11 -11  -1   17.02    0.53
  11  11   1   16.28    0.52
  11  11   1   17.12    0.54
  11 -11  -1   16.77    0.53
  11 -11  -1   17.39    0.53
  11 -11  -1   15.98    0.52
  11 -11  -1   16.29    0.70
  11 -11  -1   17.08    0.54
  11  11   1   17.03    0.53
  11  11   1   16.24    0.54
  11  11   1   17.68    0.59
  11  11  -2   14.90    0.54
  11  11  -2   15.24    0.49
 -11  11   2   15.79    0.50
  11 -11   2   15.06    0.49
  11 -11   2   15.52    0.49
  11  11  -2   15.53    0.51
  11 -11  -2   16.11    0.51
  11 -11  -2   15.85    0.50
  11  11   2   15.87    0.56
  11  11   2   15.28    0.49
  11  11   2   15.52    0.51
  11 -11  -2   15.72    0.50
  11  11   2   16.02    0.51
  11  11   2   16.04    0.52
 -11 -11   2   16.13    0.50
  11 -11  -2   16.02    0.50
  11  11   2   15.41    0.51
 -11  11   3    1.44    0.10
  11  11  -3    1.38    0.09
  11 -11   3    1.55    0.10
  11  11  -3    1.44    0.10
  11 -11   3    1.43    0.09
  11  11   3    1.27    0.16
 -11 -11   3    1.35    0.10
  11  11   3    1.47    0.11
  11  11   3    1.48    0.11
  11  11   3    1.65    0.11
  11  11   3    1.58    0.11
  11 -11  -3    1.47    0.09
  11  11   3    1.50    0.13
  11 -11  -3    1.49    0.10
  11 -11   4    0.18    0.05
 -11  11   4    0.23    0.05
  11  11  -4    0.15    0.04
  11  11   4    0.19    0.05
  11  11   4    0.26    0.05
  11  11   4    0.17    0.06
  11  11   4    0.16    0.05
 -11 -11   4    0.12    0.05
  11 -11  -4    0.10    0.04
  11 -11  -4    0.09    0.04
  11  11   4    0.18    0.05
 -11  11   5    2.68    0.13
 -11  11   5    2.58    0.11
  11 -11   5    2.45    0.11
  11  11   5    2.71    0.13
  11  11   5    2.94    0.12
  11 -11  -5    2.49    0.11
  11  11   5    2.64    0.12
  11 -11  -5    2.66    0.11
 -11 -11   5    2.79    0.11
  12 -11   0    1.08    0.21
  12 -11   0    0.91    0.07
  12 -11   0    0.77    0.08
  12  11   0    0.76    0.07
  12  11   0    1.09    0.12
  12  11   0    0.87    0.08
  12 -11   0    0.91    0.07
  12  11   0    0.75    0.07
  12  11   0    0.87    0.08
  12 -11   0    0.78    0.08
  12 -11   0    0.79    0.08
  12  11  -1    9.97    0.34
  12 -11   1    9.53    0.32
  12 -11   1    9.38    0.32
  12 -11   1    9.36    0.32
  12 -11   1    9.41    0.32
  12  11  -1    9.93    0.33
  12  11  -1    9.55    0.33
  12 -11   1    9.84    0.34
  12  11  -1    9.62    0.33
  12  11  -1    9.89    0.38
  12 -11  -1    9.62    0.33
  12  11   1   10.05    0.34
  12 -11  -1    9.65    0.33
  12 -11  -1    9.63    0.34
  12  11   1    9.88    0.39
  12  11   1    9.16    0.32
  12 -11  -1    9.49    0.32
  12 -11  -1    9.54    0.32
  12  11   1    9.68    0.33
  12  11   1    9.75    0.34
  12 -11  -1    9.80    0.32
  12 -11  -1    9.86    0.33
  12  11  -2    0.57    0.07
  12  11  -2    0.51    0.07
  12  11  -2    0.52    0.06
  12  11  -2    0.58    0.09
  12 -11   2    0.48    0.06
 -12  11   2    0.47    0.06
  12 -11   2    0.71    0.07
  12  11   2    0.61    0.07
  12  11   2    0.58    0.09
  12 -11  -2    0.67    0.07
  12 -11  -2    0.62    0.06
  12  11   2    0.51    0.07
  12 -11  -2    0.54    0.06
  12  11   2    0.71    0.08
  12 -11  -2    0.47    0.06
  12 -11  -2    0.69    0.08
  12  11  -3    5.19    0.20
  12 -11   3    4.85    0.19
  12 -11   3    5.21    0.20
 -12  11   3    4.99    0.20
  12  11  -3    5.08    0.19
  12  11   3    5.17    0.20
  12 -11  -3    5.15    0.20
 -12 -11   3    5.11    0.19
  12  11   3    5.01    0.20
  12  11   3    4.96    0.29
  12  11   3    4.95    0.20
  12 -11  -3    4.97    0.19
 -12  11   4    0.67    0.07
  12  11  -4    0.67    0.06
  12  11  -4    0.64    0.06
  12 -11   4    0.64    0.07
 -12 -11   4    0.66    0.06
  12  11   4    0.78    0.08
  12  11   4    0.68    0.08
  12 -11  -4    0.63    0.06
  12  11   4    0.71    0.07
  12 -11  -4    0.63    0.07
  12  11   4    0.76    0.08
  13  11   0    1.38    0.10
  13  11   0    1.28    0.09
  13 -11   0    1.36    0.09
  13 -11   0    1.29    0.08
  13  11   0    1.35    0.09
  13 -11   0    1.41    0.09
  13  11   0    1.28    0.10
  13 -11   0    1.39    0.09
  13 -11   0    1.58    0.10
  13  11   0    1.45    0.13
  13  11  -1    1.65    0.14
  13  11  -1    1.87    0.11
  13 -11   1    1.94    0.11
  13  11  -1    1.78    0.10
  13  11  -1    1.81    0.11
  13  11  -1    1.98    0.11
  13 -11   1    1.80    0.10
  13 -11   1    2.02    0.11
  13 -11  -1    1.91    0.10
  13  11   1    1.73    0.10
  13 -11  -1    1.93    0.11
  13 -11  -1    1.77    0.09
  13  11   1    2.03    0.12
  13 -11  -1    1.94    0.10
  13 -11  -1    1.82    0.10
  13 -11  -1    1.89    0.11
  13  11   1    1.87    0.11
  13 -11  -1    1.82    0.10
  13  11   1    2.02    0.15
  13 -11   2    6.89    0.25
  13 -11   2    6.90    0.24
  13  11  -2    6.59    0.24
  13  11  -2    6.54    0.24
  13  11  -2    6.77    0.24
 -13  11   2    6.68    0.24
  13  11  -2    6.35    0.25
  13 -11  -2    6.99    0.25
  13 -11  -2    6.58    0.23
  13 -11  -2    6.58    0.23
  13 -11  -2    6.61    0.24
  13 -11  -2    6.94    0.24
  13  11   2    6.71    0.25
  13 -11  -2    6.82    0.24
  13  11   2    6.85    0.25
  13  11   2    6.79    0.25
  13 -11   3    0.51    0.05
  13  11  -3    0.53    0.06
  13 -11   3    0.60    0.07
  13  11  -3    0.59    0.06
  13  11  -3    0.59    0.06
 -13  11   3    0.43    0.06
  13 -11  -3    0.60    0.06
  13 -11  -3    0.55    0.07
  13  11   3    0.57    0.06
  13 -11  -3    0.55    0.06
  13  11   3    0.59    0.07
  13  11   3    0.67    0.07
 -13  11   4    0.33    0.04
  13  11  -4    0.36    0.04
  13 -11   4    0.34    0.05
  13  11  -4    0.34    0.04
  13  11   4    0.44    0.05
 -13 -11   4    0.34    0.04
  13 -11  -4    0.34    0.04
  13  11   4    0.39    0.04
  13 -11  -4    0.32    0.04
  13 -11  -4    0.32    0.05
  14 -11   0    7.60    0.26
  14 -11   0    7.71    0.27
  14  11   0    8.44    0.28
  14 -11   0    8.06    0.27
  14  11   0    7.90    0.27
  14 -11   0    8.25    0.27
  14  11   0    7.94    0.28
  14 -11   0    8.22    0.28
  14 -11   1    7.93    0.27
  14  11  -1    7.75    0.27
  14  11  -1    7.35    0.27
  14  11  -1    7.17    0.26
[truncated: 462,158 more chars]
